# Supplementary material for: Evaluating alignment and variant-calling software for mutation identification in C. elegans by whole-genome sequencing
Source: PLoS One. 2017 Mar 23;12(3):e0174446. doi: 10.1371/journal.pone.0174446 (PMC5363872; doi:10.1371/journal.pone.0174446)
Supplement: S1 Table — (XLSX) [file pone.0174446.s008.xlsx]

## Sheet: Supplement_Table _S1
Supplement Table S1: List of EMS-type variants
Chromosome	Position	Reference	Mutation	Class	Zygosity
I	2414	A	C	SNP	heterozygous
I	3435	C	T	SNP	homozygous
I	39727	C	T	SNP	homozygous
I	53915	T	A	SNP	homozygous
I	61327	TCTTTTCTCAAC	-	deletion	heterozygous
I	167182	G	A	SNP	homozygous
I	172174	G	A	SNP	heterozygous
I	229716	G	A	SNP	heterozygous
I	394258	C	T	SNP	heterozygous
I	428611	T	A	SNP	homozygous
I	500940	C	T	SNP	heterozygous
I	594986	C	T	SNP	heterozygous
I	664763	C	T	SNP	heterozygous
I	671459	G	A	SNP	homozygous
I	672746	C	T	SNP	heterozygous
I	680022	A	T	SNP	heterozygous
I	777585	C	T	SNP	homozygous
I	803287	C	T	SNP	homozygous
I	838046	G	A	SNP	heterozygous
I	861425	C	T	SNP	heterozygous
I	949917	G	A	SNP	heterozygous
I	954824	-	G	insertion	homozygous
I	994236	A	C	SNP	heterozygous
I	1057778	C	T	SNP	homozygous
I	1105891	T	A	SNP	homozygous
I	1114506	C	T	SNP	homozygous
I	1135853	-	CAA	insertion	homozygous
I	1146126	G	A	SNP	homozygous
I	1211146	G	A	SNP	heterozygous
I	1226676	-	A	insertion	heterozygous
I	1248078	A	C	SNP	heterozygous
I	1252786	A	C	SNP	heterozygous
I	1317366	G	A	SNP	homozygous
I	1369761	G	A	SNP	heterozygous
I	1392968	G	A	SNP	homozygous
I	1397533	T	A	SNP	heterozygous
I	1433947	C	T	SNP	homozygous
I	1449031	A	G	SNP	homozygous
I	1527357	T	A	SNP	homozygous
I	1570657	G	A	SNP	heterozygous
I	1610932	G	A	SNP	homozygous
I	1640306	G	A	SNP	heterozygous
I	1714061	at	-	deletion	homozygous
I	1725366	C	T	SNP	homozygous
I	1725861	C	T	SNP	homozygous
I	1758097	C	T	SNP	heterozygous
I	1804079	G	A	SNP	heterozygous
I	1823445	G	T	SNP	heterozygous
I	1837741	G	A	SNP	heterozygous
I	1847497	C	T	SNP	homozygous
I	1898485	A	C	SNP	heterozygous
I	1972139	G	A	SNP	heterozygous
I	1992688	G	A	SNP	homozygous
I	2007024	C	T	SNP	homozygous
I	2026409	C	T	SNP	homozygous
I	2080229	C	T	SNP	heterozygous
I	2115040	C	T	SNP	homozygous
I	2133258	C	T	SNP	homozygous
I	2152725	C	T	SNP	homozygous
I	2271832	C	T	SNP	homozygous
I	2278122	A	G	SNP	heterozygous
I	2323381	C	T	SNP	heterozygous
I	2400956	A	C	SNP	heterozygous
I	2417375	G	A	SNP	homozygous
I	2705830	G	A	SNP	heterozygous
I	2764180	C	T	SNP	homozygous
I	2875304	G	T	SNP	heterozygous
I	2957765	-	GCC	insertion	heterozygous
I	2983159	-	CT	insertion	homozygous
I	3094170	C	T	SNP	homozygous
I	3151986	C	T	SNP	heterozygous
I	3222081	G	A	SNP	homozygous
I	3269506	C	T	SNP	homozygous
I	3287433	A	T	SNP	homozygous
I	3304671	G	A	SNP	heterozygous
I	3324568	G	A	SNP	homozygous
I	3379776	T	G	SNP	homozygous
I	3494779	G	A	SNP	homozygous
I	3534611	G	A	SNP	homozygous
I	3536432	G	A	SNP	homozygous
I	3575893	A	T	SNP	heterozygous
I	3609539	t	-	deletion	heterozygous
I	3617712	G	A	SNP	homozygous
I	3654953	G	A	SNP	heterozygous
I	3757064	G	C	SNP	heterozygous
I	3787005	C	T	SNP	homozygous
I	3833777	C	T	SNP	homozygous
I	3869349	G	A	SNP	heterozygous
I	3913138	C	T	SNP	homozygous
I	3943113	G	-	deletion	homozygous
I	4035856	T	A	SNP	heterozygous
I	4055627	C	T	SNP	heterozygous
I	4079388	G	A	SNP	homozygous
I	4279519	C	T	SNP	heterozygous
I	4346097	C	T	SNP	homozygous
I	4351791	C	T	SNP	homozygous
I	4424959	A	T	SNP	homozygous
I	4476705	C	T	SNP	homozygous
I	4723186	C	T	SNP	heterozygous
I	4743325	-	T	insertion	homozygous
I	4833435	C	T	SNP	homozygous
I	4865676	G	A	SNP	heterozygous
I	4866740	C	T	SNP	homozygous
I	4872762	T	A	SNP	heterozygous
I	4901982	G	A	SNP	homozygous
I	4961143	G	A	SNP	heterozygous
I	4974019	T	A	SNP	homozygous
I	4989140	C	T	SNP	heterozygous
I	5051356	C	T	SNP	homozygous
I	5070793	C	T	SNP	heterozygous
I	5098790	A	C	SNP	homozygous
I	5127796	-	A	insertion	homozygous
I	5145004	G	A	SNP	heterozygous
I	5195619	T	C	SNP	heterozygous
I	5229817	C	T	SNP	homozygous
I	5247268	T	-	deletion	heterozygous
I	5270366	G	A	SNP	heterozygous
I	5285532	G	A	SNP	homozygous
I	5340971	C	T	SNP	homozygous
I	5452000	G	A	SNP	heterozygous
I	5453715	C	T	SNP	homozygous
I	5472424	G	T	SNP	homozygous
I	5507296	T	A	SNP	heterozygous
I	5517023	G	C	SNP	homozygous
I	5545164	C	T	SNP	heterozygous
I	5637351	C	-	deletion	homozygous
I	5648727	G	A	SNP	heterozygous
I	5688607	T	A	SNP	homozygous
I	5690611	G	A	SNP	homozygous
I	5791675	G	A	SNP	heterozygous
I	5812100	G	A	SNP	homozygous
I	5887004	C	T	SNP	homozygous
I	5928879	G	A	SNP	heterozygous
I	5979019	G	A	SNP	heterozygous
I	5983240	G	A	SNP	heterozygous
I	5999683	C	T	SNP	homozygous
I	6007455	C	T	SNP	homozygous
I	6008901	G	A	SNP	heterozygous
I	6015050	A	C	SNP	heterozygous
I	6034769	T	G	SNP	heterozygous
I	6037425	G	A	SNP	homozygous
I	6045225	G	A	SNP	heterozygous
I	6117565	T	A	SNP	homozygous
I	6127458	G	A	SNP	heterozygous
I	6146934	G	A	SNP	homozygous
I	6211641	G	A	SNP	homozygous
I	6230243	A	C	SNP	homozygous
I	6242554	A	C	SNP	homozygous
I	6259271	A	T	SNP	heterozygous
I	6284812	G	A	SNP	heterozygous
I	6492703	T	A	SNP	heterozygous
I	6577796	A	G	SNP	homozygous
I	6612263	C	T	SNP	homozygous
I	6648872	C	T	SNP	heterozygous
I	6712372	C	T	SNP	heterozygous
I	6784908	-	AG	insertion	heterozygous
I	6825965	TTTT	-	deletion	heterozygous
I	6946121	C	T	SNP	homozygous
I	7014144	C	T	SNP	homozygous
I	7028542	C	T	SNP	homozygous
I	7055689	-	AT	insertion	heterozygous
I	7080539	A	C	SNP	heterozygous
I	7228120	G	A	SNP	heterozygous
I	7230040	G	A	SNP	homozygous
I	7318492	C	T	SNP	heterozygous
I	7328471	C	T	SNP	heterozygous
I	7364594	T	A	SNP	heterozygous
I	7471044	C	T	SNP	heterozygous
I	7471158	G	A	SNP	heterozygous
I	7475502	G	A	SNP	homozygous
I	7610114	-	AC	insertion	homozygous
I	7639323	G	A	SNP	homozygous
I	7645807	G	A	SNP	homozygous
I	7676689	-	G	insertion	heterozygous
I	7685282	G	A	SNP	homozygous
I	7699384	G	A	SNP	heterozygous
I	7973586	C	T	SNP	heterozygous
I	7979182	-	C	insertion	heterozygous
I	8001827	TC	-	deletion	homozygous
I	8080424	G	A	SNP	homozygous
I	8081741	G	A	SNP	heterozygous
I	8084429	AAAGTGTCCGATTGTCCCGGTGGTTTTGTGGTTGATGTGGGAGAACATAGACGGAGGGTTTGtttttttttttGAATTTTAATTTGAAAATTAAAATATTTCTCAGCACATGTTCGCTTCTTCAAACAACGAAGAACTAGTGAAAGAGATTCGTCGTTTAGCATCTGATAATATCGGAATTATCGTTCCAATTGCTAAAGAGCAGCTAACACTCGAAGATTTTATGAGAACTCGACTCGGATTGTGCAGTCGAGATG	-	large_deletion	homozygous
I	8124402	G	A	SNP	heterozygous
I	8134773	C	T	SNP	heterozygous
I	8193619	C	T	SNP	homozygous
I	8196738	C	T	SNP	homozygous
I	8213181	C	T	SNP	heterozygous
I	8235077	C	T	SNP	heterozygous
I	8244334	G	A	SNP	homozygous
I	8347423	C	T	SNP	homozygous
I	8369866	G	A	SNP	homozygous
I	8382217	A	C	SNP	homozygous
I	8596566	G	A	SNP	heterozygous
I	8637830	G	A	SNP	heterozygous
I	8640463	G	A	SNP	heterozygous
I	8665868	G	A	SNP	heterozygous
I	8686263	G	C	SNP	heterozygous
I	8695880	G	A	SNP	heterozygous
I	8825926	G	C	SNP	heterozygous
I	8829338	C	T	SNP	homozygous
I	8839467	C	T	SNP	homozygous
I	8900194	C	T	SNP	homozygous
I	8915489	G	A	SNP	homozygous
I	8929760	-	T	insertion	heterozygous
I	8933362	C	T	SNP	homozygous
I	8938484	A	T	SNP	heterozygous
I	8958680	C	T	SNP	heterozygous
I	9002150	GA	-	deletion	heterozygous
I	9087349	G	A	SNP	homozygous
I	9105816	C	T	SNP	homozygous
I	9163976	C	T	SNP	homozygous
I	9236294	C	T	SNP	heterozygous
I	9292950	C	T	SNP	homozygous
I	9352165	C	T	SNP	heterozygous
I	9394759	C	T	SNP	homozygous
I	9427750	C	T	SNP	homozygous
I	9438772	C	T	SNP	heterozygous
I	9570684	G	A	SNP	heterozygous
I	9615213	G	A	SNP	homozygous
I	9653184	TG	-	deletion	heterozygous
I	9691853	G	A	SNP	homozygous
I	9725960	T	C	SNP	homozygous
I	9726284	C	T	SNP	homozygous
I	9732047	G	A	SNP	homozygous
I	9803923	G	A	SNP	homozygous
I	9817162	aaaatttc	GCACT	complex_indel	homozygous
I	9830346	C	T	SNP	homozygous
I	9859307	T	G	SNP	homozygous
I	9863056	G	A	SNP	heterozygous
I	9913642	C	T	SNP	heterozygous
I	9944522	G	A	SNP	heterozygous
I	9953664	C	T	SNP	heterozygous
I	9974374	G	A	SNP	homozygous
I	10035977	G	A	SNP	heterozygous
I	10072653	C	T	SNP	heterozygous
I	10123104	G	A	SNP	heterozygous
I	10277790	C	T	SNP	heterozygous
I	10309968	G	A	SNP	heterozygous
I	10436496	C	T	SNP	heterozygous
I	10438969	C	T	SNP	heterozygous
I	10545218	A	-	deletion	homozygous
I	10636939	T	A	SNP	homozygous
I	10711231	C	T	SNP	homozygous
I	10734156	C	T	SNP	homozygous
I	10757378	C	T	SNP	heterozygous
I	10805280	C	T	SNP	homozygous
I	10830301	G	A	SNP	homozygous
I	10860868	G	A	SNP	heterozygous
I	10866844	C	T	SNP	heterozygous
I	10897626	G	A	SNP	homozygous
I	11051516	T	A	SNP	homozygous
I	11075988	C	T	SNP	heterozygous
I	11103307	C	T	SNP	homozygous
I	11123922	CAT	-	deletion	homozygous
I	11183806	G	A	SNP	heterozygous
I	11185806	C	T	SNP	heterozygous
I	11466578	G	A	SNP	heterozygous
I	11479270	C	T	SNP	heterozygous
I	11528451	G	A	SNP	homozygous
I	11584215	G	A	SNP	heterozygous
I	11592401	G	A	SNP	homozygous
I	11806482	C	T	SNP	homozygous
I	11905106	G	A	SNP	heterozygous
I	11941654	G	A	SNP	heterozygous
I	11995988	C	T	SNP	homozygous
I	12079013	C	T	SNP	homozygous
I	12154177	G	A	SNP	homozygous
I	12211402	C	T	SNP	heterozygous
I	12270477	A	C	SNP	homozygous
I	12407872	C	T	SNP	heterozygous
I	12436274	C	T	SNP	heterozygous
I	12452811	G	A	SNP	homozygous
I	12504000	G	A	SNP	homozygous
I	12530908	G	A	SNP	homozygous
I	12561373	C	T	SNP	heterozygous
I	12566687	C	T	SNP	heterozygous
I	12568530	C	T	SNP	homozygous
I	12639445	G	C	SNP	homozygous
I	12687746	G	A	SNP	homozygous
I	12693266	C	T	SNP	homozygous
I	12698276	G	A	SNP	heterozygous
I	12715576	-	GT	insertion	homozygous
I	12770659	AAATTT	-	deletion	heterozygous
I	12793500	C	T	SNP	homozygous
I	12795635	G	A	SNP	heterozygous
I	12814049	G	C	SNP	homozygous
I	12844182	C	T	SNP	heterozygous
I	12860585	G	C	SNP	homozygous
I	12901707	G	A	SNP	homozygous
I	12943297	C	T	SNP	heterozygous
I	12959476	G	A	SNP	heterozygous
I	13078073	C	T	SNP	homozygous
I	13082252	G	A	SNP	heterozygous
I	13099021	G	A	SNP	homozygous
I	13107992	G	A	SNP	homozygous
I	13148532	C	T	SNP	heterozygous
I	13173580	G	A	SNP	heterozygous
I	13183050	C	T	SNP	heterozygous
I	13190029	C	T	SNP	heterozygous
I	13200849	C	T	SNP	homozygous
I	13229726	G	A	SNP	homozygous
I	13231640	G	A	SNP	homozygous
I	13252528	C	T	SNP	heterozygous
I	13333119	G	A	SNP	homozygous
I	13485148	C	T	SNP	heterozygous
I	13502678	G	A	SNP	homozygous
I	13550175	G	A	SNP	heterozygous
I	13554030	C	-	deletion	heterozygous
I	13559098	-	Tc3_insertion	transposon	homozygous
I	13644862	G	T	SNP	homozygous
I	13767989	C	T	SNP	heterozygous
I	13902896	T	A	SNP	heterozygous
I	13972815	G	A	SNP	heterozygous
I	13988146	A	G	SNP	homozygous
I	14104394	C	T	SNP	heterozygous
I	14140602	T	G	SNP	homozygous
I	14162863	G	A	SNP	heterozygous
I	14259443	C	T	SNP	homozygous
I	14284449	A	C	SNP	heterozygous
I	14300289	C	T	SNP	heterozygous
I	14383164	G	A	SNP	homozygous
I	14479350	T	A	SNP	heterozygous
I	14560232	G	A	SNP	heterozygous
I	14593543	G	C	SNP	heterozygous
I	14627791	C	T	SNP	heterozygous
I	14740018	G	A	SNP	heterozygous
I	14783708	C	T	SNP	heterozygous
I	14789205	G	A	SNP	homozygous
I	14891951	G	A	SNP	heterozygous
I	14968778	T	A	SNP	homozygous
I	14984586	TGATGAAATTG	-	deletion	homozygous
I	15000944	-	C	insertion	homozygous
I	15055963	G	A	SNP	heterozygous
II	44345	G	A	SNP	heterozygous
II	53962	C	T	SNP	homozygous
II	249986	C	T	SNP	homozygous
II	299166	C	T	SNP	homozygous
II	340265	C	T	SNP	homozygous
II	445213	G	A	SNP	homozygous
II	465465	C	T	SNP	homozygous
II	558654	G	A	SNP	heterozygous
II	569389	-	GT	insertion	homozygous
II	707639	C	T	SNP	heterozygous
II	752856	T	-	deletion	homozygous
II	759315	T	C	SNP	heterozygous
II	770243	T	C	SNP	heterozygous
II	781286	C	T	SNP	heterozygous
II	960147	G	A	SNP	heterozygous
II	973149	C	T	SNP	homozygous
II	987840	A	G	SNP	homozygous
II	1066940	C	T	SNP	heterozygous
II	1084646	C	T	SNP	heterozygous
II	1111468	-	C	insertion	homozygous
II	1132963	C	T	SNP	heterozygous
II	1162498	-	TTG	insertion	heterozygous
II	1315306	G	A	SNP	homozygous
II	1316227	C	T	SNP	homozygous
II	1342017	A	T	SNP	homozygous
II	1527396	a	-	deletion	heterozygous
II	1537622	G	A	SNP	homozygous
II	1637555	C	T	SNP	heterozygous
II	1655746	G	A	SNP	heterozygous
II	1693433	G	C	SNP	heterozygous
II	1696819	G	A	SNP	homozygous
II	1792876	C	T	SNP	homozygous
II	1882001	C	T	SNP	heterozygous
II	1916584	T	A	SNP	homozygous
II	1995529	C	T	SNP	heterozygous
II	2273784	C	T	SNP	homozygous
II	2330697	G	A	SNP	heterozygous
II	2381330	C	T	SNP	homozygous
II	2462903	G	A	SNP	heterozygous
II	2467477	G	A	SNP	homozygous
II	2474881	G	A	SNP	homozygous
II	2505702	G	A	SNP	homozygous
II	2521621	C	T	SNP	homozygous
II	2586394	G	A	SNP	heterozygous
II	2612964	G	A	SNP	homozygous
II	2625956	C	T	SNP	heterozygous
II	2665102	T	-	deletion	homozygous
II	2675972	T	G	SNP	homozygous
II	2713257	C	T	SNP	homozygous
II	2723466	G	A	SNP	heterozygous
II	2760005	C	T	SNP	homozygous
II	2770899	A	T	SNP	homozygous
II	2878281	A	G	SNP	homozygous
II	2879198	C	T	SNP	homozygous
II	2945113	-	A	insertion	homozygous
II	3006216	G	A	SNP	homozygous
II	3015135	G	A	SNP	heterozygous
II	3061084	C	T	SNP	heterozygous
II	3085792	G	A	SNP	heterozygous
II	3117626	G	A	SNP	heterozygous
II	3120794	C	T	SNP	homozygous
II	3137017	ATGGTACTGG	-	deletion	homozygous
II	3174217	G	A	SNP	homozygous
II	3182262	C	T	SNP	homozygous
II	3187866	G	A	SNP	homozygous
II	3236240	T	C	SNP	homozygous
II	3327555	C	T	SNP	heterozygous
II	3373847	G	C	SNP	homozygous
II	3447982	TT	-	deletion	heterozygous
II	3501628	C	T	SNP	heterozygous
II	3545890	G	A	SNP	homozygous
II	3617866	G	A	SNP	homozygous
II	3638425	TAACTGCACCTTGC	-	deletion	homozygous
II	3654475	C	T	SNP	homozygous
II	3761619	GATGG	-	deletion	homozygous
II	3799496	C	T	SNP	homozygous
II	3810805	A	G	SNP	heterozygous
II	3838880	C	T	SNP	homozygous
II	3845851	G	A	SNP	heterozygous
II	3891389	-	T	insertion	homozygous
II	3937335	C	T	SNP	heterozygous
II	3957839	C	T	SNP	heterozygous
II	3962289	C	T	SNP	heterozygous
II	3965014	C	T	SNP	homozygous
II	3994007	C	T	SNP	heterozygous
II	4039949	T	A	SNP	heterozygous
II	4148024	G	A	SNP	homozygous
II	4172771	G	A	SNP	homozygous
II	4336117	G	A	SNP	heterozygous
II	4369847	G	A	SNP	heterozygous
II	4404766	C	T	SNP	heterozygous
II	4421359	C	T	SNP	homozygous
II	4551531	A	C	SNP	heterozygous
II	4607709	C	T	SNP	heterozygous
II	4642364	G	A	SNP	heterozygous
II	4655887	G	A	SNP	heterozygous
II	4691151	A	T	SNP	heterozygous
II	4733421	G	A	SNP	homozygous
II	4784120	T	A	SNP	heterozygous
II	4808404	G	A	SNP	heterozygous
II	4888477	G	A	SNP	homozygous
II	4897852	C	T	SNP	heterozygous
II	4919437	C	T	SNP	heterozygous
II	4945975	C	T	SNP	homozygous
II	4986063	T	-	deletion	homozygous
II	4994604	C	T	SNP	heterozygous
II	5048211	G	A	SNP	homozygous
II	5053350	C	T	SNP	heterozygous
II	5054287	G	A	SNP	heterozygous
II	5144618	A	T	SNP	homozygous
II	5180398	A	T	SNP	homozygous
II	5214071	C	T	SNP	heterozygous
II	5218826	C	T	SNP	homozygous
II	5267765	C	T	SNP	heterozygous
II	5298615	T	C	SNP	heterozygous
II	5332141	C	T	SNP	heterozygous
II	5471206	T	A	SNP	heterozygous
II	5564671	T	A	SNP	homozygous
II	5583491	G	C	SNP	heterozygous
II	5586333	G	C	SNP	heterozygous
II	5603016	C	T	SNP	homozygous
II	5612407	TT	-	deletion	homozygous
II	5637396	G	A	SNP	homozygous
II	5673166	T	A	SNP	homozygous
II	5718034	G	C	SNP	homozygous
II	5719476	G	A	SNP	heterozygous
II	5729839	G	A	SNP	heterozygous
II	5826276	C	T	SNP	homozygous
II	5830307	A	C	SNP	heterozygous
II	5830394	C	T	SNP	heterozygous
II	5951530	C	T	SNP	heterozygous
II	5964850	C	T	SNP	heterozygous
II	6017564	G	A	SNP	homozygous
II	6103604	A	-	deletion	heterozygous
II	6124490	C	T	SNP	heterozygous
II	6138418	t	-	deletion	homozygous
II	6261901	C	T	SNP	heterozygous
II	6326196	CTACATGCAGCTGTACACGGAACTGGAAGCTTTAGAAAACCTGAAATTGCACATCGAGATATTAAATCAAAGAATATTATAGTCAAACGACCAAATGTGTGTTGTATCGCTGATTTGGGTTTGGCACTACGATAGTGAGTTATTTCAAATGATGCATCTGAAAACCAAAGATTTAGTTGTTCTGAAATTTAGAAAGAATAATGTTTTCAGTCAAAACGACAAAATTCTCCCTGAAAAATTCAATGTTCAAGTTGGAACAAAACGATATATGGCTCCAGAACTGATATCAAACAAGTTGAATCCAAAAGATTTTTCTCAGTTCAAGATGGCAGATATCTACTCAATGGCACTTGTTATGTGGGAAGTTGCAATCAGGGTTGAGGTATGA	-	large_deletion	homozygous
II	6340882	C	T	SNP	homozygous
II	6368700	A	C	SNP	homozygous
II	6415753	C	T	SNP	homozygous
II	6420056	G	A	SNP	homozygous
II	6431200	G	A	SNP	heterozygous
II	6439983	T	G	SNP	homozygous
II	6487743	G	C	SNP	homozygous
II	6509790	A	C	SNP	heterozygous
II	6558263	C	T	SNP	homozygous
II	6595868	G	A	SNP	homozygous
II	6618117	C	T	SNP	homozygous
II	6693156	C	T	SNP	homozygous
II	6700780	G	A	SNP	homozygous
II	6701888	C	T	SNP	heterozygous
II	6711390	-	A	insertion	heterozygous
II	6722925	C	T	SNP	heterozygous
II	6740709	C	T	SNP	heterozygous
II	6741168	G	A	SNP	homozygous
II	6819490	G	A	SNP	heterozygous
II	6863093	C	T	SNP	homozygous
II	6890591	G	A	SNP	homozygous
II	6892859	G	T	SNP	heterozygous
II	6962542	C	T	SNP	heterozygous
II	7015818	T	-	deletion	heterozygous
II	7022066	G	A	SNP	homozygous
II	7070262	G	A	SNP	heterozygous
II	7119835	C	T	SNP	heterozygous
II	7151331	C	T	SNP	heterozygous
II	7157665	G	A	SNP	homozygous
II	7174067	-	AA	insertion	homozygous
II	7187769	GTCG	-	deletion	heterozygous
II	7204627	-	C	insertion	heterozygous
II	7212270	C	T	SNP	homozygous
II	7484894	G	A	SNP	heterozygous
II	7525807	C	T	SNP	homozygous
II	7553337	G	A	SNP	heterozygous
II	7621630	G	A	SNP	homozygous
II	7674669	C	T	SNP	heterozygous
II	7678179	G	A	SNP	homozygous
II	7721865	T	C	SNP	homozygous
II	7873739	T	A	SNP	heterozygous
II	7907457	C	T	SNP	heterozygous
II	7930729	G	A	SNP	heterozygous
II	8006462	C	T	SNP	heterozygous
II	8035207	C	T	SNP	homozygous
II	8099750	G	A	SNP	homozygous
II	8228794	T	A	SNP	heterozygous
II	8238803	CCAA	AATTAATAC	complex_indel	homozygous
II	8251086	T	A	SNP	homozygous
II	8327292	G	A	SNP	homozygous
II	8346019	T	C	SNP	homozygous
II	8354571	C	T	SNP	heterozygous
II	8444232	C	T	SNP	homozygous
II	8453675	T	A	SNP	heterozygous
II	8464986	T	A	SNP	heterozygous
II	8581614	C	T	SNP	heterozygous
II	8582826	ctg	-	deletion	heterozygous
II	8593635	C	T	SNP	homozygous
II	8702559	G	A	SNP	heterozygous
II	8708552	C	T	SNP	heterozygous
II	8776116	C	T	SNP	heterozygous
II	8870970	A	G	SNP	heterozygous
II	8873492	-	CC	insertion	homozygous
II	8894032	C	T	SNP	heterozygous
II	8898013	G	A	SNP	homozygous
II	8913137	T	A	SNP	homozygous
II	8933271	C	T	SNP	heterozygous
II	8950230	C	T	SNP	homozygous
II	9001450	G	A	SNP	heterozygous
II	9002377	C	T	SNP	heterozygous
II	9055916	G	A	SNP	heterozygous
II	9089583	G	A	SNP	heterozygous
II	9140395	G	A	SNP	homozygous
II	9177426	G	A	SNP	homozygous
II	9185755	G	A	SNP	heterozygous
II	9210754	A	T	SNP	heterozygous
II	9250906	C	T	SNP	homozygous
II	9298561	G	A	SNP	homozygous
II	9460027	G	A	SNP	heterozygous
II	9466162	G	A	SNP	heterozygous
II	9481270	A	G	SNP	homozygous
II	9666078	G	A	SNP	heterozygous
II	9667721	C	T	SNP	homozygous
II	9705049	C	T	SNP	homozygous
II	9743443	G	A	SNP	heterozygous
II	9800983	G	T	SNP	heterozygous
II	9965968	G	T	SNP	homozygous
II	10038281	A	G	SNP	homozygous
II	10147503	C	T	SNP	homozygous
II	10156189	C	T	SNP	homozygous
II	10279844	C	T	SNP	homozygous
II	10283354	-	G	insertion	heterozygous
II	10305476	C	T	SNP	homozygous
II	10314076	C	T	SNP	heterozygous
II	10316485	G	A	SNP	heterozygous
II	10329205	G	A	SNP	homozygous
II	10390620	C	T	SNP	heterozygous
II	10395705	G	A	SNP	heterozygous
II	10498732	-	Tc5_insertion	transposon	homozygous
II	10519911	T	G	SNP	heterozygous
II	10579669	T	A	SNP	homozygous
II	10603309	G	A	SNP	homozygous
II	10705471	G	T	SNP	homozygous
II	10734749	A	C	SNP	heterozygous
II	10747314	G	A	SNP	homozygous
II	10751535	C	T	SNP	heterozygous
II	10755972	G	T	SNP	homozygous
II	10843535	A	C	SNP	heterozygous
II	10874852	G	A	SNP	heterozygous
II	10933323	C	T	SNP	heterozygous
II	11090036	G	A	SNP	homozygous
II	11298728	G	A	SNP	heterozygous
II	11434027	G	A	SNP	heterozygous
II	11480249	C	T	SNP	homozygous
II	11483073	C	T	SNP	heterozygous
II	11493922	G	A	SNP	heterozygous
II	11548691	C	T	SNP	heterozygous
II	11583287	T	G	SNP	homozygous
II	11610820	-	AT	insertion	heterozygous
II	11657048	G	A	SNP	heterozygous
II	11765708	G	A	SNP	heterozygous
II	11875759	G	A	SNP	homozygous
II	11881270	G	A	SNP	heterozygous
II	11971943	C	T	SNP	homozygous
II	12048859	G	A	SNP	homozygous
II	12190928	G	A	SNP	heterozygous
II	12262821	G	A	SNP	heterozygous
II	12359134	C	T	SNP	homozygous
II	12404414	G	A	SNP	heterozygous
II	12512045	G	A	SNP	heterozygous
II	12522785	C	T	SNP	homozygous
II	12539428	C	T	SNP	heterozygous
II	12592159	C	T	SNP	heterozygous
II	12640784	G	A	SNP	homozygous
II	12802735	G	A	SNP	heterozygous
II	12805740	G	A	SNP	homozygous
II	12908067	A	C	SNP	homozygous
II	12935363	G	A	SNP	heterozygous
II	12943226	C	T	SNP	homozygous
II	12944221	G	A	SNP	heterozygous
II	13006230	-	T	insertion	heterozygous
II	13050715	C	T	SNP	homozygous
II	13080590	A	T	SNP	heterozygous
II	13143870	G	C	SNP	heterozygous
II	13158826	G	A	SNP	homozygous
II	13196026	C	T	SNP	heterozygous
II	13236418	G	A	SNP	homozygous
II	13272561	-	AAA	insertion	heterozygous
II	13374213	C	T	SNP	homozygous
II	13385190	G	A	SNP	homozygous
II	13404869	T	A	SNP	homozygous
II	13405077	A	C	SNP	heterozygous
II	13430830	G	A	SNP	homozygous
II	13441732	C	T	SNP	homozygous
II	13449172	C	T	SNP	heterozygous
II	13486852	G	A	SNP	homozygous
II	13527579	G	A	SNP	homozygous
II	13568430	G	A	SNP	homozygous
II	13575272	G	A	SNP	heterozygous
II	13603842	A	T	SNP	heterozygous
II	13606509	t	-	deletion	heterozygous
II	13614981	G	A	SNP	homozygous
II	13657063	G	A	SNP	heterozygous
II	13753572	G	A	SNP	heterozygous
II	13792537	G	A	SNP	homozygous
II	13812714	C	T	SNP	homozygous
II	13855296	G	A	SNP	heterozygous
II	13858955	G	A	SNP	homozygous
II	13871970	G	A	SNP	homozygous
II	13960051	G	A	SNP	heterozygous
II	14021913	G	A	SNP	heterozygous
II	14022686	C	T	SNP	heterozygous
II	14049556	G	A	SNP	homozygous
II	14131835	C	T	SNP	heterozygous
II	14181059	C	T	SNP	homozygous
II	14292101	C	T	SNP	homozygous
II	14302472	G	A	SNP	heterozygous
II	14358069	T	A	SNP	homozygous
II	14475531	C	T	SNP	homozygous
II	14521804	T	A	SNP	heterozygous
II	14528834	C	T	SNP	homozygous
II	14557172	C	T	SNP	heterozygous
II	14729512	C	T	SNP	homozygous
II	14754715	-	G	insertion	homozygous
II	14787520	G	A	SNP	homozygous
II	14849224	G	A	SNP	heterozygous
II	14883166	G	A	SNP	homozygous
II	14892171	G	A	SNP	homozygous
II	14896700	G	A	SNP	heterozygous
II	15036409	C	T	SNP	homozygous
II	15060887	C	T	SNP	heterozygous
II	15116564	-	GC	insertion	heterozygous
II	15162706	C	T	SNP	homozygous
II	15180129	C	T	SNP	homozygous
II	15236110	C	T	SNP	homozygous
III	180899	-	CC	insertion	heterozygous
III	197127	GATTGCCAG	GAGAGA	complex_indel	homozygous
III	229791	C	T	SNP	homozygous
III	273320	C	T	SNP	homozygous
III	277673	G	A	SNP	homozygous
III	366551	C	T	SNP	homozygous
III	378873	G	A	SNP	heterozygous
III	440779	C	T	SNP	heterozygous
III	476374	C	T	SNP	homozygous
III	476922	G	A	SNP	heterozygous
III	508278	C	T	SNP	heterozygous
III	541998	C	T	SNP	heterozygous
III	570148	C	T	SNP	homozygous
III	629002	G	A	SNP	heterozygous
III	703939	A	C	SNP	heterozygous
III	741735	G	A	SNP	heterozygous
III	750774	G	A	SNP	homozygous
III	768954	C	T	SNP	homozygous
III	804805	C	T	SNP	heterozygous
III	819054	G	A	SNP	heterozygous
III	857461	C	T	SNP	homozygous
III	860059	G	A	SNP	homozygous
III	911064	G	A	SNP	homozygous
III	967543	C	T	SNP	heterozygous
III	1119122	G	A	SNP	heterozygous
III	1123370	C	T	SNP	heterozygous
III	1135983	C	T	SNP	homozygous
III	1153903	C	T	SNP	heterozygous
III	1179982	G	A	SNP	heterozygous
III	1184797	G	A	SNP	heterozygous
III	1219627	G	A	SNP	homozygous
III	1344517	C	T	SNP	heterozygous
III	1423362	C	T	SNP	homozygous
III	1484670	G	A	SNP	homozygous
III	1555848	G	A	SNP	heterozygous
III	1667836	TG	-	deletion	heterozygous
III	1689142	T	A	SNP	heterozygous
III	1694671	G	A	SNP	heterozygous
III	1730239	G	A	SNP	heterozygous
III	1737640	C	T	SNP	heterozygous
III	1839207	G	A	SNP	heterozygous
III	1881293	A	T	SNP	homozygous
III	1910085	T	C	SNP	homozygous
III	1983059	G	A	SNP	homozygous
III	2008600	C	T	SNP	heterozygous
III	2049396	T	A	SNP	homozygous
III	2068503	C	T	SNP	homozygous
III	2097459	C	T	SNP	heterozygous
III	2132280	G	A	SNP	heterozygous
III	2211596	C	T	SNP	heterozygous
III	2223990	G	A	SNP	heterozygous
III	2254029	T	C	SNP	heterozygous
III	2280164	T	C	SNP	heterozygous
III	2330280	C	T	SNP	homozygous
III	2427438	G	A	SNP	heterozygous
III	2555328	C	T	SNP	heterozygous
III	2710309	C	T	SNP	homozygous
III	2785607	A	G	SNP	homozygous
III	2799473	-	T	insertion	heterozygous
III	3118908	T	-	deletion	heterozygous
III	3181381	C	T	SNP	heterozygous
III	3185138	G	A	SNP	heterozygous
III	3185937	C	T	SNP	heterozygous
III	3213256	G	A	SNP	heterozygous
III	3218525	G	A	SNP	homozygous
III	3225674	C	T	SNP	homozygous
III	3234905	G	A	SNP	homozygous
III	3338799	C	T	SNP	homozygous
III	3382017	C	T	SNP	homozygous
III	3558570	C	T	SNP	homozygous
III	3684456	G	A	SNP	heterozygous
III	3698810	G	A	SNP	heterozygous
III	3723649	G	A	SNP	heterozygous
III	3773065	G	A	SNP	homozygous
III	3793020	C	T	SNP	heterozygous
III	3952614	T	A	SNP	homozygous
III	3953840	C	T	SNP	heterozygous
III	3967979	G	C	SNP	heterozygous
III	3988631	G	A	SNP	heterozygous
III	3992391	C	T	SNP	homozygous
III	4077906	T	A	SNP	homozygous
III	4103898	G	A	SNP	heterozygous
III	4108674	-	A	insertion	heterozygous
III	4140033	G	A	SNP	homozygous
III	4154381	C	T	SNP	homozygous
III	4158319	A	T	SNP	heterozygous
III	4190001	G	A	SNP	homozygous
III	4247883	-	C	insertion	heterozygous
III	4285588	C	T	SNP	heterozygous
III	4466979	G	A	SNP	heterozygous
III	4470647	C	T	SNP	heterozygous
III	4473310	G	T	SNP	homozygous
III	4537941	G	A	SNP	heterozygous
III	4558757	G	A	SNP	homozygous
III	4629637	G	A	SNP	heterozygous
III	4638909	G	A	SNP	homozygous
III	4744434	G	A	SNP	heterozygous
III	4754166	G	A	SNP	homozygous
III	4760610	G	A	SNP	heterozygous
III	4783240	G	A	SNP	homozygous
III	4847297	G	A	SNP	heterozygous
III	4865266	C	T	SNP	heterozygous
III	4921958	A	C	SNP	homozygous
III	4931330	C	T	SNP	homozygous
III	4939357	C	T	SNP	heterozygous
III	4959779	G	C	SNP	homozygous
III	4992506	T	A	SNP	heterozygous
III	5028197	A	G	SNP	heterozygous
III	5113064	C	T	SNP	homozygous
III	5164213	C	T	SNP	homozygous
III	5255852	C	T	SNP	homozygous
III	5267403	T	C	SNP	heterozygous
III	5312123	C	-	deletion	heterozygous
III	5336744	G	A	SNP	homozygous
III	5489431	C	T	SNP	homozygous
III	5582161	G	A	SNP	heterozygous
III	5604825	A	T	SNP	heterozygous
III	5610237	C	T	SNP	homozygous
III	5652738	AGTATTGCGC	-	deletion	homozygous
III	5788520	G	A	SNP	homozygous
III	5822764	G	T	SNP	heterozygous
III	5844622	-	C	insertion	homozygous
III	5871649	G	A	SNP	heterozygous
III	5891446	G	T	SNP	heterozygous
III	5953985	T	A	SNP	homozygous
III	5961802	-	G	insertion	heterozygous
III	6006658	-	Tc2_insertion	transposon	homozygous
III	6027785	T	A	SNP	homozygous
III	6257682	C	T	SNP	homozygous
III	6263701	C	T	SNP	homozygous
III	6313852	G	A	SNP	heterozygous
III	6320211	G	A	SNP	heterozygous
III	6380425	G	A	SNP	homozygous
III	6516324	C	T	SNP	homozygous
III	6572396	-	AT	insertion	homozygous
III	6593200	G	A	SNP	heterozygous
III	6631620	A	C	SNP	homozygous
III	6651898	G	A	SNP	homozygous
III	6689297	A	C	SNP	homozygous
III	6833776	T	A	SNP	homozygous
III	6836257	G	A	SNP	homozygous
III	7009636	C	T	SNP	heterozygous
III	7058390	C	T	SNP	heterozygous
III	7090764	T	-	deletion	homozygous
III	7112591	G	A	SNP	heterozygous
III	7117151	C	T	SNP	heterozygous
III	7137971	C	T	SNP	homozygous
III	7159546	G	A	SNP	homozygous
III	7214530	G	A	SNP	homozygous
III	7230674	C	T	SNP	homozygous
III	7302037	G	A	SNP	homozygous
III	7389230	C	T	SNP	homozygous
III	7414605	C	T	SNP	homozygous
III	7473376	G	A	SNP	heterozygous
III	7480525	-	TT	insertion	heterozygous
III	7481639	G	A	SNP	homozygous
III	7527929	C	T	SNP	homozygous
III	7680097	G	A	SNP	homozygous
III	7681887	G	A	SNP	homozygous
III	7709434	G	A	SNP	homozygous
III	7761589	C	T	SNP	homozygous
III	7763313	T	C	SNP	heterozygous
III	7843348	C	T	SNP	heterozygous
III	7925784	C	T	SNP	heterozygous
III	8040548	G	A	SNP	heterozygous
III	8064508	C	T	SNP	homozygous
III	8074617	G	A	SNP	homozygous
III	8127155	G	A	SNP	homozygous
III	8130075	G	A	SNP	homozygous
III	8169790	G	A	SNP	heterozygous
III	8180342	C	T	SNP	homozygous
III	8222203	G	A	SNP	homozygous
III	8240498	G	A	SNP	heterozygous
III	8246802	G	A	SNP	homozygous
III	8266559	G	A	SNP	heterozygous
III	8348065	-	A	insertion	homozygous
III	8416196	C	T	SNP	heterozygous
III	8431372	C	T	SNP	homozygous
III	8491403	G	A	SNP	heterozygous
III	8524570	C	T	SNP	homozygous
III	8537457	C	T	SNP	heterozygous
III	8618941	G	A	SNP	heterozygous
III	8679161	C	T	SNP	homozygous
III	8688381	C	T	SNP	heterozygous
III	8711437	G	A	SNP	heterozygous
III	8826648	G	A	SNP	homozygous
III	8841618	C	T	SNP	heterozygous
III	8875940	G	A	SNP	homozygous
III	8891846	-	T	insertion	homozygous
III	8911581	G	-	deletion	homozygous
III	8923997	A	T	SNP	homozygous
III	8972603	G	A	SNP	homozygous
III	8984137	G	A	SNP	heterozygous
III	8994108	G	C	SNP	homozygous
III	9066125	-	AG	insertion	homozygous
III	9137856	C	T	SNP	heterozygous
III	9240650	C	T	SNP	homozygous
III	9291495	C	T	SNP	heterozygous
III	9327068	GCATTTTCAGGAAAAATGTACTACAAATTTGGAAAATACAATAAATGGGGGACAGAGATATAGATAAATAAATAATTCGCAAATTGATAATTCATCAATAATCGTGATCCAATTACCGTATTTCATTTAACAAATTATACTAATTTGACAGCACAGATATCAGTTCtt	-	large_deletion	homozygous
III	9360485	C	T	SNP	heterozygous
III	9390549	G	A	SNP	homozygous
III	9415088	C	T	SNP	heterozygous
III	9461892	C	T	SNP	heterozygous
III	9485191	C	T	SNP	homozygous
III	9536585	G	A	SNP	homozygous
III	9539494	G	A	SNP	heterozygous
III	9596710	C	T	SNP	homozygous
III	9605809	G	C	SNP	heterozygous
III	9640318	G	A	SNP	homozygous
III	9720991	A	T	SNP	heterozygous
III	9728688	G	A	SNP	homozygous
III	9742592	G	A	SNP	homozygous
III	9833779	C	T	SNP	heterozygous
III	9861377	C	T	SNP	heterozygous
III	9905457	C	T	SNP	heterozygous
III	9977142	G	A	SNP	homozygous
III	9990451	G	A	SNP	heterozygous
III	10062912	TGTTTTGAAGTC	-	deletion	heterozygous
III	10206932	G	A	SNP	homozygous
III	10207733	C	T	SNP	homozygous
III	10215605	G	A	SNP	heterozygous
III	10218128	G	A	SNP	heterozygous
III	10249611	G	A	SNP	heterozygous
III	10266432	G	A	SNP	homozygous
III	10286920	T	G	SNP	heterozygous
III	10294294	C	T	SNP	homozygous
III	10419204	G	A	SNP	heterozygous
III	10427746	-	G	insertion	homozygous
III	10457201	C	T	SNP	heterozygous
III	10552758	C	T	SNP	heterozygous
III	10638624	A	C	SNP	heterozygous
III	10668402	A	C	SNP	heterozygous
III	10738292	C	T	SNP	heterozygous
III	10793349	G	C	SNP	heterozygous
III	10808291	T	A	SNP	heterozygous
III	10808932	T	A	SNP	homozygous
III	10884415	A	C	SNP	homozygous
III	10892670	T	A	SNP	homozygous
III	10999487	C	T	SNP	homozygous
III	11040596	C	T	SNP	homozygous
III	11108358	C	T	SNP	heterozygous
III	11112645	A	C	SNP	homozygous
III	11189312	A	T	SNP	heterozygous
III	11222740	G	T	SNP	homozygous
III	11265872	A	C	SNP	heterozygous
III	11300303	A	G	SNP	homozygous
III	11330783	C	T	SNP	heterozygous
III	11344800	G	A	SNP	heterozygous
III	11455330	G	A	SNP	heterozygous
III	11518645	G	A	SNP	homozygous
III	11564613	G	A	SNP	homozygous
III	11612034	G	A	SNP	homozygous
III	11637301	C	T	SNP	heterozygous
III	11654646	C	T	SNP	homozygous
III	11669737	C	T	SNP	heterozygous
III	11690521	G	T	SNP	homozygous
III	11763627	G	C	SNP	homozygous
III	11788273	A	-	deletion	homozygous
III	11842564	cagca	-	deletion	heterozygous
III	11877879	G	A	SNP	heterozygous
III	11922994	T	A	SNP	heterozygous
III	11940855	C	T	SNP	heterozygous
III	12005080	C	T	SNP	heterozygous
III	12015690	C	T	SNP	homozygous
III	12017730	C	T	SNP	homozygous
III	12022585	G	A	SNP	heterozygous
III	12027658	C	T	SNP	homozygous
III	12081688	G	A	SNP	heterozygous
III	12098890	-	CTT	insertion	homozygous
III	12308651	G	A	SNP	heterozygous
III	12376379	c	-	deletion	homozygous
III	12443550	G	A	SNP	heterozygous
III	12482924	C	-	deletion	heterozygous
III	12485991	C	T	SNP	heterozygous
III	12507082	C	T	SNP	homozygous
III	12507436	C	T	SNP	homozygous
III	12517059	C	T	SNP	homozygous
III	12747714	T	A	SNP	heterozygous
III	12764365	AGAT	-	deletion	homozygous
III	12866069	G	A	SNP	homozygous
III	12872494	A	C	SNP	heterozygous
III	12880397	G	T	SNP	heterozygous
III	12914408	G	A	SNP	homozygous
III	12924566	G	A	SNP	homozygous
III	12929594	C	T	SNP	homozygous
III	12943504	C	T	SNP	heterozygous
III	13027760	G	A	SNP	homozygous
III	13052996	G	A	SNP	heterozygous
III	13126333	c	-	deletion	heterozygous
III	13143596	T	C	SNP	homozygous
III	13147116	A	C	SNP	homozygous
III	13226727	G	A	SNP	homozygous
III	13285252	ccg	-	deletion	homozygous
III	13285324	G	A	SNP	heterozygous
III	13317085	C	T	SNP	homozygous
III	13335163	C	T	SNP	homozygous
III	13391591	G	A	SNP	homozygous
III	13504175	C	T	SNP	homozygous
III	13530992	C	T	SNP	homozygous
III	13546682	A	C	SNP	homozygous
III	13582912	G	A	SNP	heterozygous
III	13594266	T	A	SNP	heterozygous
III	13656385	C	T	SNP	heterozygous
III	13698885	C	T	SNP	heterozygous
III	13705651	A	T	SNP	homozygous
III	13716834	C	T	SNP	heterozygous
III	13726486	C	T	SNP	heterozygous
III	13736855	C	T	SNP	homozygous
III	13752500	T	A	SNP	heterozygous
III	13756025	G	A	SNP	homozygous
III	13772566	-	GT	insertion	heterozygous
IV	3919	-	A	insertion	homozygous
IV	64095	T	A	SNP	heterozygous
IV	70902	C	T	SNP	homozygous
IV	130038	-	CAC	insertion	heterozygous
IV	141427	T	C	SNP	homozygous
IV	180104	G	-	deletion	heterozygous
IV	381021	A	C	SNP	homozygous
IV	434128	T	A	SNP	homozygous
IV	559803	A	C	SNP	homozygous
IV	563011	C	T	SNP	heterozygous
IV	606019	G	C	SNP	homozygous
IV	641636	G	A	SNP	homozygous
IV	647162	C	T	SNP	heterozygous
IV	678725	G	A	SNP	homozygous
IV	691596	C	T	SNP	heterozygous
IV	732409	C	T	SNP	heterozygous
IV	751481	G	A	SNP	heterozygous
IV	759345	A	T	SNP	homozygous
IV	763146	G	A	SNP	homozygous
IV	818039	C	T	SNP	heterozygous
IV	850325	C	T	SNP	homozygous
IV	962791	C	T	SNP	homozygous
IV	981942	G	A	SNP	homozygous
IV	1105135	G	A	SNP	homozygous
IV	1132330	G	A	SNP	homozygous
IV	1165988	C	T	SNP	homozygous
IV	1205765	C	T	SNP	heterozygous
IV	1229808	G	A	SNP	heterozygous
IV	1251785	-	CT	insertion	heterozygous
IV	1316418	G	A	SNP	homozygous
IV	1316548	G	A	SNP	homozygous
IV	1340602	T	A	SNP	heterozygous
IV	1341906	G	A	SNP	heterozygous
IV	1405831	G	A	SNP	heterozygous
IV	1408039	C	T	SNP	heterozygous
IV	1409400	G	C	SNP	homozygous
IV	1424358	T	C	SNP	heterozygous
IV	1438334	T	A	SNP	heterozygous
IV	1450058	C	T	SNP	homozygous
IV	1467473	G	A	SNP	heterozygous
IV	1530609	G	A	SNP	homozygous
IV	1556198	C	T	SNP	homozygous
IV	1566099	C	T	SNP	homozygous
IV	1573940	C	T	SNP	homozygous
IV	1651138	T	A	SNP	heterozygous
IV	1670553	C	T	SNP	heterozygous
IV	1678493	G	A	SNP	homozygous
IV	1790545	T	A	SNP	homozygous
IV	1829860	G	A	SNP	homozygous
IV	1848223	C	T	SNP	heterozygous
IV	1912209	C	T	SNP	homozygous
IV	1961958	C	T	SNP	heterozygous
IV	1963929	G	A	SNP	homozygous
IV	1976840	C	T	SNP	homozygous
IV	2018636	-	T	insertion	homozygous
IV	2032417	T	C	SNP	heterozygous
IV	2188455	-	T	insertion	heterozygous
IV	2312627	GGACAACAACAAT	-	deletion	heterozygous
IV	2356621	-	cemaT1_insertion	transposon	homozygous
IV	2448266	G	A	SNP	heterozygous
IV	2501383	A	T	SNP	homozygous
IV	2590661	G	A	SNP	heterozygous
IV	2790507	T	C	SNP	heterozygous
IV	2800921	G	A	SNP	homozygous
IV	2853490	C	T	SNP	heterozygous
IV	2911021	C	T	SNP	heterozygous
IV	2946497	C	T	SNP	homozygous
IV	3100291	C	T	SNP	homozygous
IV	3182917	C	T	SNP	homozygous
IV	3220632	T	A	SNP	heterozygous
IV	3223897	C	T	SNP	homozygous
IV	3243936	C	T	SNP	heterozygous
IV	3296291	C	T	SNP	heterozygous
IV	3323924	G	A	SNP	heterozygous
IV	3324472	G	A	SNP	heterozygous
IV	3449069	A	T	SNP	homozygous
IV	3521581	T	A	SNP	heterozygous
IV	3642504	G	A	SNP	heterozygous
IV	3653572	C	T	SNP	homozygous
IV	3744743	C	T	SNP	homozygous
IV	3750400	G	A	SNP	heterozygous
IV	3785164	C	T	SNP	heterozygous
IV	3824110	G	A	SNP	homozygous
IV	3883370	C	T	SNP	homozygous
IV	3896422	C	T	SNP	heterozygous
IV	4060863	G	C	SNP	heterozygous
IV	4096951	G	A	SNP	homozygous
IV	4108798	G	-	deletion	heterozygous
IV	4120496	G	A	SNP	heterozygous
IV	4274534	G	A	SNP	heterozygous
IV	4332144	G	A	SNP	heterozygous
IV	4370457	G	A	SNP	homozygous
IV	4557425	G	A	SNP	homozygous
IV	4630486	G	A	SNP	homozygous
IV	4686945	C	T	SNP	homozygous
IV	4697858	C	T	SNP	homozygous
IV	4892313	C	T	SNP	homozygous
IV	4938895	G	A	SNP	heterozygous
IV	4946709	G	A	SNP	homozygous
IV	4990479	G	A	SNP	heterozygous
IV	5001293	C	T	SNP	homozygous
IV	5030025	C	T	SNP	heterozygous
IV	5070608	C	T	SNP	homozygous
IV	5200257	G	C	SNP	heterozygous
IV	5236851	T	A	SNP	heterozygous
IV	5318020	C	T	SNP	homozygous
IV	5325053	C	T	SNP	homozygous
IV	5331617	G	A	SNP	heterozygous
IV	5385068	G	A	SNP	heterozygous
IV	5401112	C	T	SNP	heterozygous
IV	5446333	A	-	deletion	homozygous
IV	5459837	C	T	SNP	heterozygous
IV	5495087	G	A	SNP	homozygous
IV	5504249	G	C	SNP	heterozygous
IV	5538062	G	A	SNP	heterozygous
IV	5593501	-	A	insertion	heterozygous
IV	5612742	T	G	SNP	homozygous
IV	5688865	A	G	SNP	homozygous
IV	5713438	G	A	SNP	heterozygous
IV	5736781	G	A	SNP	homozygous
IV	5739296	C	T	SNP	homozygous
IV	5808755	C	T	SNP	homozygous
IV	5869047	T	A	SNP	heterozygous
IV	5886203	G	A	SNP	homozygous
IV	5934780	-	TA	insertion	homozygous
IV	5936555	A	C	SNP	heterozygous
IV	5950218	A	G	SNP	homozygous
IV	5959344	G	A	SNP	heterozygous
IV	5992717	G	A	SNP	homozygous
IV	6000208	C	T	SNP	heterozygous
IV	6092942	G	A	SNP	heterozygous
IV	6197279	G	A	SNP	heterozygous
IV	6256414	C	T	SNP	homozygous
IV	6273327	G	A	SNP	heterozygous
IV	6277771	A	C	SNP	heterozygous
IV	6286914	-	G	insertion	homozygous
IV	6345811	G	A	SNP	homozygous
IV	6369104	C	T	SNP	heterozygous
IV	6381659	C	T	SNP	homozygous
IV	6535850	C	T	SNP	heterozygous
IV	6593557	G	A	SNP	heterozygous
IV	6664218	G	A	SNP	heterozygous
IV	6686999	C	T	SNP	heterozygous
IV	6769462	T	C	SNP	heterozygous
IV	6773505	A	G	SNP	homozygous
IV	6846016	TCT	-	deletion	homozygous
IV	6904597	C	T	SNP	homozygous
IV	6942875	G	A	SNP	homozygous
IV	6953793	G	A	SNP	homozygous
IV	7023840	-	C	insertion	homozygous
IV	7111347	G	A	SNP	homozygous
IV	7143361	C	T	SNP	homozygous
IV	7187428	G	T	SNP	homozygous
IV	7209708	G	A	SNP	homozygous
IV	7327124	G	A	SNP	heterozygous
IV	7337436	-	TT	insertion	homozygous
IV	7597929	C	T	SNP	homozygous
IV	7676838	-	GC	insertion	heterozygous
IV	7818586	G	A	SNP	heterozygous
IV	7860700	G	C	SNP	heterozygous
IV	7895974	G	A	SNP	heterozygous
IV	7916898	G	A	SNP	homozygous
IV	7962469	C	T	SNP	heterozygous
IV	8100941	G	A	SNP	homozygous
IV	8263356	C	T	SNP	heterozygous
IV	8265922	G	A	SNP	heterozygous
IV	8292204	-	GGAA	insertion	homozygous
IV	8321272	C	T	SNP	homozygous
IV	8395014	G	A	SNP	homozygous
IV	8397170	G	A	SNP	homozygous
IV	8409359	C	T	SNP	heterozygous
IV	8414956	C	T	SNP	homozygous
IV	8437842	G	A	SNP	heterozygous
IV	8467731	C	T	SNP	heterozygous
IV	8542442	G	A	SNP	homozygous
IV	8546275	ACATC	CTCTCTCTCTC	complex_indel	homozygous
IV	8641066	TG	-	deletion	homozygous
IV	8686862	G	A	SNP	heterozygous
IV	8719015	-	A	insertion	heterozygous
IV	8767900	G	A	SNP	heterozygous
IV	8816876	G	A	SNP	homozygous
IV	8817702	G	A	SNP	homozygous
IV	8826461	C	T	SNP	heterozygous
IV	8859169	G	A	SNP	homozygous
IV	8936774	G	A	SNP	heterozygous
IV	9000029	G	A	SNP	heterozygous
IV	9020203	G	A	SNP	heterozygous
IV	9044069	G	A	SNP	homozygous
IV	9051356	G	A	SNP	homozygous
IV	9056670	T	C	SNP	homozygous
IV	9099035	G	A	SNP	heterozygous
IV	9152407	G	A	SNP	homozygous
IV	9185276	G	A	SNP	homozygous
IV	9278695	G	A	SNP	heterozygous
IV	9278901	C	T	SNP	homozygous
IV	9291528	G	A	SNP	homozygous
IV	9331205	C	T	SNP	homozygous
IV	9424967	G	C	SNP	heterozygous
IV	9527091	A	-	deletion	homozygous
IV	9737639	G	A	SNP	heterozygous
IV	9745191	G	A	SNP	homozygous
IV	9788304	G	A	SNP	heterozygous
IV	9800727	G	A	SNP	homozygous
IV	9802278	C	T	SNP	homozygous
IV	9858063	G	A	SNP	heterozygous
IV	9917229	A	T	SNP	homozygous
IV	9932479	G	A	SNP	heterozygous
IV	9937618	G	A	SNP	homozygous
IV	10022667	G	A	SNP	heterozygous
IV	10048214	G	A	SNP	homozygous
IV	10125219	G	A	SNP	heterozygous
IV	10126032	C	T	SNP	heterozygous
IV	10144424	C	T	SNP	heterozygous
IV	10170662	C	T	SNP	homozygous
IV	10196377	T	A	SNP	homozygous
IV	10209241	G	A	SNP	homozygous
IV	10253135	T	A	SNP	homozygous
IV	10274749	G	A	SNP	heterozygous
IV	10336334	T	C	SNP	heterozygous
IV	10353025	G	A	SNP	heterozygous
IV	10370694	G	T	SNP	homozygous
IV	10399156	G	A	SNP	homozygous
IV	10406193	A	T	SNP	homozygous
IV	10417584	C	T	SNP	heterozygous
IV	10484744	C	T	SNP	heterozygous
IV	10503888	G	A	SNP	homozygous
IV	10524279	C	T	SNP	homozygous
IV	10623501	G	A	SNP	heterozygous
IV	10675445	C	T	SNP	heterozygous
IV	10697907	A	C	SNP	heterozygous
IV	10795940	T	G	SNP	heterozygous
IV	10939571	G	A	SNP	heterozygous
IV	10972007	C	T	SNP	heterozygous
IV	11040961	a	-	deletion	homozygous
IV	11043837	C	T	SNP	homozygous
IV	11079312	C	T	SNP	homozygous
IV	11205101	G	A	SNP	heterozygous
IV	11222183	A	T	SNP	heterozygous
IV	11260152	C	T	SNP	heterozygous
IV	11263774	G	A	SNP	heterozygous
IV	11267595	C	T	SNP	homozygous
IV	11347021	G	A	SNP	heterozygous
IV	11365483	G	A	SNP	homozygous
IV	11440271	G	A	SNP	heterozygous
IV	11464523	G	A	SNP	homozygous
IV	11548539	G	A	SNP	homozygous
IV	11576597	C	T	SNP	homozygous
IV	11580767	C	T	SNP	heterozygous
IV	11581687	G	A	SNP	heterozygous
IV	11606048	C	T	SNP	heterozygous
IV	11693424	G	A	SNP	homozygous
IV	11796952	C	T	SNP	homozygous
IV	11806163	G	A	SNP	heterozygous
IV	11818778	G	A	SNP	homozygous
IV	11906925	G	A	SNP	heterozygous
IV	11914257	C	T	SNP	heterozygous
IV	11946271	C	T	SNP	homozygous
IV	11948203	G	A	SNP	homozygous
IV	11972115	G	C	SNP	homozygous
IV	11975180	C	T	SNP	heterozygous
IV	11981835	C	T	SNP	heterozygous
IV	12191947	C	T	SNP	heterozygous
IV	12301973	C	T	SNP	homozygous
IV	12316920	C	T	SNP	heterozygous
IV	12356061	C	T	SNP	homozygous
IV	12406317	C	T	SNP	heterozygous
IV	12417125	G	A	SNP	homozygous
IV	12423231	G	A	SNP	heterozygous
IV	12434674	C	T	SNP	homozygous
IV	12435897	G	A	SNP	heterozygous
IV	12475062	G	C	SNP	heterozygous
IV	12937126	C	T	SNP	homozygous
IV	12967902	T	-	deletion	homozygous
IV	12987989	C	T	SNP	heterozygous
IV	12999179	C	T	SNP	heterozygous
IV	13053950	C	T	SNP	homozygous
IV	13073576	C	T	SNP	homozygous
IV	13075420	C	T	SNP	heterozygous
IV	13116898	CAAATTAACGCGGTTAAGCGGTTTTCTCCTGAGAGATGATTGAATTTGATAACAATTTTCTTGCAATACTTTCCCCGCTCTCACTCTCTGACAAATGACATAAATGCGGGAAATTGAACGGAAATTGGGATATATTGGTGAAGAGCACATTTCTcacctttagcaactttttccaccttttttaaaactttatttctttttgtgttttgtcctttTTTCTGTAATTCTGAAACTGAATAATACATTGTTCTTGATCGGCTCTTTTGTTTTATTGTCATAAATATCTTGAAAGGGCAGATGGTATTTGATATTCAAACAATAACATGTTCACAGACAGGTGGAATTTTTGAATGTTATTGATTGGAAGTGAAATGAGAAGTTACACCCAAGTGGGAACAC…	-	large_deletion	homozygous
IV	13127873	C	T	SNP	homozygous
IV	13186783	A	G	SNP	homozygous
IV	13188212	G	A	SNP	heterozygous
IV	13210403	attt	-	deletion	heterozygous
IV	13234711	G	A	SNP	heterozygous
IV	13265067	-	G	insertion	heterozygous
IV	13289316	G	A	SNP	homozygous
IV	13322632	A	T	SNP	homozygous
IV	13435779	C	T	SNP	heterozygous
IV	13452216	C	T	SNP	homozygous
IV	13530119	Caatttt	-	deletion	heterozygous
IV	13590765	T	A	SNP	heterozygous
IV	13692417	G	A	SNP	homozygous
IV	13789164	G	A	SNP	heterozygous
IV	13840492	C	T	SNP	homozygous
IV	13868112	C	T	SNP	heterozygous
IV	13943066	C	T	SNP	homozygous
IV	13982537	G	C	SNP	homozygous
IV	14015835	G	A	SNP	homozygous
IV	14081748	G	A	SNP	heterozygous
IV	14107199	G	A	SNP	homozygous
IV	14151856	G	A	SNP	homozygous
IV	14161600	C	T	SNP	homozygous
IV	14255882	G	A	SNP	homozygous
IV	14318869	C	T	SNP	homozygous
IV	14399667	C	T	SNP	heterozygous
IV	14401803	T	G	SNP	heterozygous
IV	14411424	G	T	SNP	homozygous
IV	14429117	G	A	SNP	heterozygous
IV	14429600	G	A	SNP	heterozygous
IV	14432476	C	T	SNP	homozygous
IV	14448475	G	A	SNP	heterozygous
IV	14569603	G	A	SNP	homozygous
IV	14573446	TT	-	deletion	heterozygous
IV	14589812	A	G	SNP	heterozygous
IV	14610799	G	A	SNP	heterozygous
IV	14647203	-	AA	insertion	homozygous
IV	14656814	G	A	SNP	heterozygous
IV	14674889	A	C	SNP	homozygous
IV	14754086	G	A	SNP	heterozygous
IV	14776401	C	T	SNP	heterozygous
IV	14778026	A	C	SNP	heterozygous
IV	14876624	G	A	SNP	heterozygous
IV	14893795	G	A	SNP	heterozygous
IV	14916129	C	T	SNP	homozygous
IV	14976803	C	T	SNP	heterozygous
IV	15039133	G	A	SNP	homozygous
IV	15071313	-	C	insertion	homozygous
IV	15113024	C	T	SNP	heterozygous
IV	15129690	T	A	SNP	homozygous
IV	15135889	C	T	SNP	heterozygous
IV	15184859	C	T	SNP	heterozygous
IV	15198179	G	A	SNP	homozygous
IV	15225849	C	-	deletion	heterozygous
IV	15278981	A	T	SNP	heterozygous
IV	15348598	G	A	SNP	heterozygous
IV	15353172	C	T	SNP	homozygous
IV	15360573	C	T	SNP	homozygous
IV	15392517	A	G	SNP	homozygous
IV	15395148	G	A	SNP	homozygous
IV	15420162	A	C	SNP	heterozygous
IV	15572488	-	C	insertion	heterozygous
IV	15644703	G	A	SNP	homozygous
IV	15646192	C	T	SNP	heterozygous
IV	15648236	T	A	SNP	heterozygous
IV	15666200	C	T	SNP	heterozygous
IV	15667398	C	T	SNP	heterozygous
IV	15680535	AATAG	-	deletion	homozygous
IV	15694470	G	A	SNP	heterozygous
IV	15749443	T	A	SNP	homozygous
IV	15758574	G	A	SNP	heterozygous
IV	15764324	G	T	SNP	heterozygous
IV	15783380	G	A	SNP	homozygous
IV	15789039	C	T	SNP	homozygous
IV	15798096	C	T	SNP	homozygous
IV	15851250	T	A	SNP	homozygous
IV	15874726	C	T	SNP	homozygous
IV	15910710	T	C	SNP	homozygous
IV	15953412	G	A	SNP	homozygous
IV	16034915	C	T	SNP	heterozygous
IV	16071412	C	T	SNP	homozygous
IV	16123678	G	A	SNP	heterozygous
IV	16221235	C	T	SNP	homozygous
IV	16357451	C	T	SNP	homozygous
IV	16401668	G	A	SNP	homozygous
IV	16449469	C	T	SNP	homozygous
IV	16508757	G	A	SNP	heterozygous
IV	16522905	G	A	SNP	heterozygous
IV	16689320	A	T	SNP	heterozygous
IV	16769033	C	T	SNP	heterozygous
IV	16832985	C	-	deletion	heterozygous
IV	16976253	C	T	SNP	homozygous
IV	16977017	G	A	SNP	homozygous
IV	17010874	G	A	SNP	homozygous
IV	17010897	C	T	SNP	heterozygous
IV	17051086	A	C	SNP	heterozygous
IV	17051248	A	C	SNP	homozygous
IV	17156679	T	A	SNP	heterozygous
IV	17162163	C	T	SNP	heterozygous
IV	17169916	T	A	SNP	homozygous
IV	17184479	T	C	SNP	homozygous
IV	17219242	agaaaagaccaacgg	-	deletion	homozygous
IV	17220382	G	A	SNP	heterozygous
IV	17273962	G	A	SNP	heterozygous
IV	17304771	C	T	SNP	heterozygous
IV	17318908	acat	-	deletion	heterozygous
IV	17365383	G	A	SNP	heterozygous
IV	17422211	G	A	SNP	homozygous
V	20021	G	A	SNP	heterozygous
V	112617	G	A	SNP	heterozygous
V	128119	C	T	SNP	heterozygous
V	161646	G	A	SNP	heterozygous
V	189267	C	T	SNP	homozygous
V	194612	-	C	insertion	heterozygous
V	213235	G	A	SNP	heterozygous
V	219544	G	A	SNP	homozygous
V	377043	T	G	SNP	homozygous
V	457687	g	-	deletion	heterozygous
V	501489	C	T	SNP	homozygous
V	622658	G	A	SNP	homozygous
V	626812	-	C	insertion	homozygous
V	648309	G	A	SNP	homozygous
V	795259	G	A	SNP	heterozygous
V	795993	C	T	SNP	homozygous
V	815256	G	-	deletion	homozygous
V	820229	C	T	SNP	heterozygous
V	826674	T	A	SNP	heterozygous
V	855187	T	A	SNP	homozygous
V	893819	G	A	SNP	heterozygous
V	924146	C	T	SNP	homozygous
V	1008692	C	T	SNP	heterozygous
V	1009028	G	A	SNP	heterozygous
V	1021138	C	T	SNP	homozygous
V	1118978	T	G	SNP	heterozygous
V	1132333	G	A	SNP	homozygous
V	1177520	G	A	SNP	heterozygous
V	1201940	G	A	SNP	homozygous
V	1205732	C	T	SNP	heterozygous
V	1219069	C	T	SNP	homozygous
V	1295455	C	T	SNP	homozygous
V	1300955	G	A	SNP	heterozygous
V	1412677	G	A	SNP	homozygous
V	1418453	G	A	SNP	heterozygous
V	1418777	G	A	SNP	homozygous
V	1470769	A	T	SNP	heterozygous
V	1502936	G	A	SNP	heterozygous
V	1542125	G	A	SNP	homozygous
V	1621121	T	G	SNP	heterozygous
V	1650198	T	A	SNP	homozygous
V	1695823	C	T	SNP	homozygous
V	1702973	G	A	SNP	homozygous
V	1743774	G	A	SNP	heterozygous
V	1799984	C	T	SNP	heterozygous
V	1854727	A	T	SNP	homozygous
V	1900660	G	A	SNP	homozygous
V	1938411	G	A	SNP	homozygous
V	1997691	C	T	SNP	homozygous
V	2029743	G	A	SNP	homozygous
V	2144009	-	TA	insertion	homozygous
V	2149917	T	A	SNP	heterozygous
V	2191685	C	T	SNP	homozygous
V	2223223	T	C	SNP	heterozygous
V	2279801	C	T	SNP	homozygous
V	2292922	C	T	SNP	homozygous
V	2371974	A	T	SNP	homozygous
V	2384033	G	A	SNP	homozygous
V	2414351	C	T	SNP	heterozygous
V	2431568	G	A	SNP	homozygous
V	2435964	G	C	SNP	heterozygous
V	2558472	C	T	SNP	homozygous
V	2615058	G	A	SNP	heterozygous
V	2631871	C	T	SNP	heterozygous
V	2669798	G	A	SNP	heterozygous
V	2810666	G	A	SNP	homozygous
V	2838005	C	T	SNP	heterozygous
V	2887626	C	T	SNP	heterozygous
V	2920600	C	T	SNP	homozygous
V	2930802	G	A	SNP	heterozygous
V	3003618	G	A	SNP	heterozygous
V	3009722	at	-	deletion	homozygous
V	3014946	-	GG	insertion	homozygous
V	3023972	C	T	SNP	homozygous
V	3042608	G	C	SNP	homozygous
V	3193543	C	T	SNP	heterozygous
V	3229966	G	A	SNP	heterozygous
V	3242369	A	T	SNP	homozygous
V	3297183	G	A	SNP	heterozygous
V	3480503	G	A	SNP	homozygous
V	3514883	G	A	SNP	homozygous
V	3545339	G	A	SNP	homozygous
V	3567084	G	A	SNP	homozygous
V	3580696	G	A	SNP	heterozygous
V	3642753	G	A	SNP	heterozygous
V	3694177	G	A	SNP	heterozygous
V	3703789	G	A	SNP	heterozygous
V	3753602	C	T	SNP	homozygous
V	3773374	C	T	SNP	heterozygous
V	3773708	C	T	SNP	heterozygous
V	3792293	C	T	SNP	heterozygous
V	3797306	C	T	SNP	heterozygous
V	3868571	G	A	SNP	heterozygous
V	3943601	C	T	SNP	heterozygous
V	3987406	t	-	deletion	homozygous
V	4029935	G	A	SNP	heterozygous
V	4044497	G	T	SNP	homozygous
V	4085984	A	C	SNP	homozygous
V	4086829	G	A	SNP	homozygous
V	4099472	G	C	SNP	homozygous
V	4111157	C	T	SNP	homozygous
V	4197288	C	T	SNP	homozygous
V	4342456	TCATGCC	GGC	complex_indel	homozygous
V	4511484	G	A	SNP	homozygous
V	4554819	G	A	SNP	heterozygous
V	4557198	A	G	SNP	heterozygous
V	4577341	C	T	SNP	homozygous
V	4665651	A	T	SNP	heterozygous
V	4674318	C	T	SNP	homozygous
V	4675383	G	T	SNP	heterozygous
V	4697969	G	A	SNP	heterozygous
V	4720656	G	A	SNP	heterozygous
V	4738174	C	T	SNP	homozygous
V	4750688	A	T	SNP	homozygous
V	4761439	G	A	SNP	heterozygous
V	4804425	C	T	SNP	heterozygous
V	4826105	G	A	SNP	homozygous
V	4940556	G	T	SNP	heterozygous
V	5053529	C	T	SNP	heterozygous
V	5066016	C	T	SNP	homozygous
V	5076784	C	T	SNP	heterozygous
V	5135240	C	T	SNP	heterozygous
V	5164703	C	T	SNP	homozygous
V	5187459	G	A	SNP	heterozygous
V	5211680	C	T	SNP	heterozygous
V	5251350	C	T	SNP	heterozygous
V	5311640	G	A	SNP	heterozygous
V	5352533	G	A	SNP	homozygous
V	5454485	A	C	SNP	homozygous
V	5514607	G	A	SNP	heterozygous
V	5515597	C	T	SNP	heterozygous
V	5526658	G	A	SNP	heterozygous
V	5586612	G	A	SNP	homozygous
V	5628170	-	A	insertion	homozygous
V	5638255	C	T	SNP	homozygous
V	5655931	G	C	SNP	heterozygous
V	5688017	A	T	SNP	homozygous
V	5734173	T	G	SNP	homozygous
V	5784282	C	T	SNP	homozygous
V	5861773	C	T	SNP	homozygous
V	5871576	T	A	SNP	homozygous
V	5939630	CATTTG	-	deletion	heterozygous
V	6029556	G	A	SNP	heterozygous
V	6046612	C	T	SNP	homozygous
V	6052609	A	T	SNP	heterozygous
V	6169563	G	A	SNP	homozygous
V	6207173	G	A	SNP	heterozygous
V	6315880	T	C	SNP	homozygous
V	6322721	A	T	SNP	heterozygous
V	6358052	A	T	SNP	heterozygous
V	6374972	G	A	SNP	heterozygous
V	6436266	G	A	SNP	homozygous
V	6545716	G	T	SNP	homozygous
V	6606514	G	A	SNP	heterozygous
V	6611538	G	A	SNP	homozygous
V	6613599	C	T	SNP	heterozygous
V	6638674	C	T	SNP	heterozygous
V	6688036	G	A	SNP	heterozygous
V	6758006	-	G	insertion	homozygous
V	6775302	C	T	SNP	heterozygous
V	6804527	G	A	SNP	homozygous
V	6816054	C	T	SNP	heterozygous
V	6825710	T	-	deletion	homozygous
V	6827117	T	G	SNP	heterozygous
V	6937030	G	A	SNP	heterozygous
V	6974335	C	T	SNP	heterozygous
V	7051422	G	A	SNP	homozygous
V	7077568	G	A	SNP	heterozygous
V	7086973	G	A	SNP	heterozygous
V	7094651	C	T	SNP	homozygous
V	7134841	G	A	SNP	heterozygous
V	7179207	A	G	SNP	heterozygous
V	7246263	A	G	SNP	homozygous
V	7256582	C	T	SNP	homozygous
V	7365429	G	A	SNP	homozygous
V	7423668	C	T	SNP	heterozygous
V	7425082	ca	-	deletion	homozygous
V	7432387	A	G	SNP	homozygous
V	7474819	C	T	SNP	heterozygous
V	7509464	G	A	SNP	homozygous
V	7533276	C	T	SNP	homozygous
V	7539524	C	T	SNP	homozygous
V	7560972	G	A	SNP	heterozygous
V	7573267	C	T	SNP	homozygous
V	7578466	C	T	SNP	heterozygous
V	7590635	C	T	SNP	homozygous
V	7610911	C	T	SNP	heterozygous
V	7672435	C	T	SNP	homozygous
V	7818345	-	C	insertion	heterozygous
V	7847375	G	A	SNP	heterozygous
V	7848766	G	A	SNP	homozygous
V	7860581	T	A	SNP	homozygous
V	7938128	G	A	SNP	heterozygous
V	7968666	C	T	SNP	heterozygous
V	7980325	G	A	SNP	heterozygous
V	8192878	C	T	SNP	homozygous
V	8259487	-	T	insertion	heterozygous
V	8344361	T	A	SNP	homozygous
V	8357289	C	T	SNP	homozygous
V	8371840	C	T	SNP	homozygous
V	8429174	G	A	SNP	heterozygous
V	8436357	G	A	SNP	homozygous
V	8440523	G	A	SNP	homozygous
V	8448499	C	T	SNP	heterozygous
V	8487648	C	T	SNP	homozygous
V	8661628	C	T	SNP	homozygous
V	8690267	T	G	SNP	heterozygous
V	8829913	-	T	insertion	homozygous
V	8888555	G	A	SNP	heterozygous
V	8897006	T	A	SNP	heterozygous
V	8944141	C	T	SNP	heterozygous
V	8952003	-	A	insertion	heterozygous
V	8981118	G	A	SNP	heterozygous
V	9044912	G	A	SNP	homozygous
V	9056135	G	A	SNP	homozygous
V	9109830	C	T	SNP	homozygous
V	9207562	C	T	SNP	homozygous
V	9214425	C	T	SNP	heterozygous
V	9245550	G	A	SNP	homozygous
V	9259930	C	T	SNP	heterozygous
V	9266604	G	A	SNP	heterozygous
V	9271531	G	A	SNP	heterozygous
V	9320801	G	A	SNP	homozygous
V	9351219	G	A	SNP	homozygous
V	9404198	C	T	SNP	homozygous
V	9416846	A	C	SNP	homozygous
V	9504531	T	A	SNP	homozygous
V	9520307	A	G	SNP	heterozygous
V	9575780	G	A	SNP	homozygous
V	9598539	C	T	SNP	heterozygous
V	9638634	C	T	SNP	heterozygous
V	9675429	C	T	SNP	homozygous
V	9679834	C	T	SNP	heterozygous
V	9710501	G	A	SNP	homozygous
V	9757518	G	A	SNP	homozygous
V	9815668	G	C	SNP	homozygous
V	9850216	G	A	SNP	heterozygous
V	9968385	C	T	SNP	homozygous
V	9970043	G	A	SNP	heterozygous
V	9975402	T	A	SNP	heterozygous
V	9981498	-	T	insertion	heterozygous
V	10083286	C	T	SNP	homozygous
V	10135451	G	A	SNP	homozygous
V	10137692	C	T	SNP	heterozygous
V	10198892	C	T	SNP	homozygous
V	10258138	G	A	SNP	homozygous
V	10272430	G	A	SNP	heterozygous
V	10371430	C	T	SNP	homozygous
V	10444299	C	T	SNP	heterozygous
V	10462023	G	A	SNP	homozygous
V	10575356	T	A	SNP	homozygous
V	10595378	-	C	insertion	homozygous
V	10611485	G	A	SNP	homozygous
V	10625176	G	A	SNP	heterozygous
V	10720768	C	T	SNP	heterozygous
V	10726733	G	A	SNP	homozygous
V	10781895	C	T	SNP	heterozygous
V	10825339	T	G	SNP	homozygous
V	10834823	G	A	SNP	homozygous
V	10841794	G	A	SNP	homozygous
V	10872426	-	AG	insertion	heterozygous
V	10873658	C	T	SNP	homozygous
V	10929185	G	A	SNP	heterozygous
V	10948626	G	A	SNP	heterozygous
V	11300941	C	T	SNP	homozygous
V	11315831	G	A	SNP	heterozygous
V	11354159	T	A	SNP	heterozygous
V	11419198	G	A	SNP	heterozygous
V	11500057	C	T	SNP	homozygous
V	11575222	G	A	SNP	heterozygous
V	11605009	G	A	SNP	heterozygous
V	11658076	G	A	SNP	homozygous
V	11682135	GATCCATGC	-	deletion	homozygous
V	11688737	C	T	SNP	homozygous
V	11694368	C	T	SNP	heterozygous
V	11699501	A	G	SNP	heterozygous
V	11887915	C	T	SNP	heterozygous
V	11901823	-	CA	insertion	heterozygous
V	12146359	TAGATAATCAATGCTTCCTCCAGCATACTCAATTCAATTGCCAAAGCTGCACACTTCATTGAATCATTCTCCCCATTTTGTTGAGATCTCCGCACCGCCCGGGCTCCTCTCACATTTTTCATATGTCCCAGACAAACCATTGCAACATCTAGTCGACGTGTTTTAATACTCATTGATGCCATATGATCCCATACACTATCGCTTAAAAATCATAATCACAAATAGAGTTTCTTGAGTTAACAACGGACCTTTTTATGAATTGAATTGCTTTAAATGCAGCGTCCATGCTACCAATCGTCAGGTAAAATGAGAAATCCATCATGGCTTTTCTAG	-	large_deletion	homozygous
V	12252084	C	T	SNP	homozygous
V	12270806	C	T	SNP	heterozygous
V	12274992	T	C	SNP	homozygous
V	12287844	G	T	SNP	heterozygous
V	12330578	C	T	SNP	homozygous
V	12332939	G	A	SNP	heterozygous
V	12336878	T	A	SNP	heterozygous
V	12351292	G	A	SNP	heterozygous
V	12353954	G	A	SNP	homozygous
V	12431628	G	A	SNP	homozygous
V	12484153	C	T	SNP	heterozygous
V	12498932	C	T	SNP	heterozygous
V	12513532	G	A	SNP	homozygous
V	12553621	G	A	SNP	homozygous
V	12596093	G	A	SNP	homozygous
V	12609019	C	T	SNP	heterozygous
V	12652424	C	T	SNP	homozygous
V	12706191	G	A	SNP	homozygous
V	12786927	C	-	deletion	homozygous
V	12891165	T	C	SNP	heterozygous
V	12937263	G	A	SNP	homozygous
V	12953472	G	A	SNP	homozygous
V	12989545	C	T	SNP	heterozygous
V	13000325	C	T	SNP	homozygous
V	13020917	G	A	SNP	homozygous
V	13035737	C	T	SNP	heterozygous
V	13045451	C	T	SNP	homozygous
V	13104657	TTA	-	deletion	heterozygous
V	13121662	C	T	SNP	heterozygous
V	13123677	A	C	SNP	heterozygous
V	13173638	G	A	SNP	homozygous
V	13324984	C	T	SNP	heterozygous
V	13447534	G	A	SNP	heterozygous
V	13555892	-	A	insertion	heterozygous
V	13678666	T	C	SNP	homozygous
V	13691071	C	T	SNP	homozygous
V	13803844	G	A	SNP	heterozygous
V	13810998	T	G	SNP	homozygous
V	13847552	C	T	SNP	homozygous
V	13954972	G	A	SNP	homozygous
V	14034742	C	T	SNP	heterozygous
V	14041973	G	A	SNP	homozygous
V	14054184	G	A	SNP	heterozygous
V	14063112	A	C	SNP	heterozygous
V	14141155	G	A	SNP	homozygous
V	14188871	-	GAA	insertion	homozygous
V	14230845	G	A	SNP	heterozygous
V	14310451	A	T	SNP	heterozygous
V	14492930	A	T	SNP	heterozygous
V	14528007	G	A	SNP	heterozygous
V	14528801	C	T	SNP	heterozygous
V	14541594	G	A	SNP	homozygous
V	14575275	C	T	SNP	homozygous
V	14669095	G	C	SNP	heterozygous
V	14754001	G	A	SNP	heterozygous
V	14847333	G	A	SNP	homozygous
V	14875627	G	A	SNP	homozygous
V	14905199	C	T	SNP	heterozygous
V	14917030	G	A	SNP	heterozygous
V	14969993	T	-	deletion	homozygous
V	15004605	C	T	SNP	heterozygous
V	15017028	C	T	SNP	homozygous
V	15064611	G	A	SNP	homozygous
V	15104856	C	T	SNP	homozygous
V	15111769	a	-	deletion	heterozygous
V	15153077	G	C	SNP	heterozygous
V	15182251	G	A	SNP	homozygous
V	15208227	C	T	SNP	heterozygous
V	15224395	G	A	SNP	homozygous
V	15268797	-	TTT	insertion	heterozygous
V	15269766	C	T	SNP	heterozygous
V	15390475	G	A	SNP	homozygous
V	15391329	A	G	SNP	heterozygous
V	15446294	G	A	SNP	homozygous
V	15508397	T	A	SNP	homozygous
V	15529314	A	G	SNP	heterozygous
V	15605217	G	A	SNP	homozygous
V	15612504	C	T	SNP	homozygous
V	15668779	T	A	SNP	homozygous
V	15731555	G	T	SNP	heterozygous
V	15735676	A	T	SNP	homozygous
V	15783870	TG	-	deletion	heterozygous
V	15809676	C	T	SNP	heterozygous
V	15900772	G	A	SNP	heterozygous
V	15920012	A	G	SNP	homozygous
V	15930408	A	-	deletion	heterozygous
V	15973870	C	T	SNP	homozygous
V	16065327	C	T	SNP	homozygous
V	16143882	G	A	SNP	heterozygous
V	16151464	-	AT	insertion	heterozygous
V	16185493	CGGCCTACTGTATT	-	deletion	homozygous
V	16186637	C	T	SNP	homozygous
V	16235750	C	T	SNP	heterozygous
V	16444526	G	A	SNP	homozygous
V	16453902	C	T	SNP	homozygous
V	16456714	C	T	SNP	heterozygous
V	16462118	G	A	SNP	heterozygous
V	16463302	G	A	SNP	homozygous
V	16468907	C	T	SNP	heterozygous
V	16484535	A	T	SNP	heterozygous
V	16488178	C	T	SNP	heterozygous
V	16625256	C	T	SNP	heterozygous
V	16662177	-	AAAA	insertion	homozygous
V	16737196	T	G	SNP	homozygous
V	16957295	C	T	SNP	heterozygous
V	17092707	T	-	deletion	heterozygous
V	17117629	G	A	SNP	homozygous
V	17176806	C	T	SNP	homozygous
V	17301036	A	T	SNP	homozygous
V	17310187	G	A	SNP	heterozygous
V	17372857	G	A	SNP	heterozygous
V	17384126	G	T	SNP	homozygous
V	17459693	C	T	SNP	heterozygous
V	17493452	G	T	SNP	homozygous
V	17532584	G	A	SNP	homozygous
V	17591785	C	T	SNP	heterozygous
V	17615856	C	T	SNP	heterozygous
V	17659026	C	T	SNP	homozygous
V	17667497	A	T	SNP	homozygous
V	17756397	C	T	SNP	heterozygous
V	17779038	T	C	SNP	homozygous
V	17813319	T	A	SNP	heterozygous
V	17857650	G	A	SNP	heterozygous
V	17973153	C	T	SNP	heterozygous
V	17987602	-	Tc4_insertion	transposon	homozygous
V	18010825	G	A	SNP	heterozygous
V	18064977	a	-	deletion	heterozygous
V	18067621	gta	-	deletion	homozygous
V	18147298	C	T	SNP	heterozygous
V	18167606	G	A	SNP	homozygous
V	18197308	G	A	SNP	heterozygous
V	18197923	C	T	SNP	homozygous
V	18323009	C	T	SNP	homozygous
V	18340753	G	A	SNP	heterozygous
V	18472601	C	T	SNP	heterozygous
V	18588434	C	T	SNP	homozygous
V	18616687	CCTG	-	deletion	homozygous
V	18623938	G	A	SNP	heterozygous
V	18695065	G	A	SNP	heterozygous
V	18757063	C	T	SNP	heterozygous
V	18769832	G	A	SNP	heterozygous
V	18819900	C	T	SNP	heterozygous
V	18873372	G	A	SNP	heterozygous
V	18879453	G	A	SNP	homozygous
V	18917953	tg	-	deletion	heterozygous
V	18947538	C	T	SNP	homozygous
V	18980246	G	A	SNP	homozygous
V	19036833	A	G	SNP	homozygous
V	19050744	G	A	SNP	homozygous
V	19111031	C	T	SNP	homozygous
V	19111842	G	A	SNP	homozygous
V	19198556	T	A	SNP	heterozygous
V	19263309	G	A	SNP	homozygous
V	19295706	C	T	SNP	heterozygous
V	19301040	C	T	SNP	heterozygous
V	19302188	G	A	SNP	homozygous
V	19309687	G	A	SNP	homozygous
V	19394479	T	C	SNP	heterozygous
V	19402921	G	A	SNP	homozygous
V	19417241	C	T	SNP	homozygous
V	19462995	-	G	insertion	heterozygous
V	19513702	G	A	SNP	homozygous
V	19583033	-	T	insertion	homozygous
V	19655239	C	T	SNP	homozygous
V	19746012	C	T	SNP	homozygous
V	19786771	C	T	SNP	homozygous
V	19843643	C	T	SNP	homozygous
V	19890981	G	A	SNP	heterozygous
V	19932136	G	A	SNP	homozygous
V	19940563	T	A	SNP	heterozygous
V	19945765	aaaacttgta	-	deletion	heterozygous
V	20081721	A	C	SNP	heterozygous
V	20201317	C	T	SNP	heterozygous
V	20205154	G	A	SNP	heterozygous
V	20215046	G	C	SNP	homozygous
V	20237382	T	C	SNP	homozygous
V	20405006	G	A	SNP	heterozygous
V	20472258	C	T	SNP	heterozygous
V	20602996	G	A	SNP	homozygous
V	20678775	G	A	SNP	heterozygous
V	20727206	C	T	SNP	homozygous
V	20797762	C	T	SNP	heterozygous
V	20813452	G	A	SNP	heterozygous
V	20876903	C	T	SNP	heterozygous
V	20915059	G	A	SNP	homozygous
V	20916399	A	C	SNP	heterozygous
X	288	C	T	SNP	heterozygous
X	19038	G	A	SNP	homozygous
X	26558	G	C	SNP	heterozygous
X	52064	G	A	SNP	homozygous
X	73376	G	A	SNP	homozygous
X	157162	C	T	SNP	heterozygous
X	167781	G	A	SNP	heterozygous
X	197224	aagtacgca	AATAAAT	complex_indel	homozygous
X	220980	C	T	SNP	heterozygous
X	242323	G	A	SNP	homozygous
X	246383	G	A	SNP	heterozygous
X	356029	G	A	SNP	homozygous
X	385879	C	T	SNP	heterozygous
X	488230	C	T	SNP	heterozygous
X	578933	C	T	SNP	homozygous
X	653419	G	A	SNP	homozygous
X	658992	CAATAATACTA	-	deletion	homozygous
X	730278	C	T	SNP	heterozygous
X	803062	T	C	SNP	homozygous
X	822047	G	A	SNP	heterozygous
X	847528	G	A	SNP	homozygous
X	872060	C	T	SNP	homozygous
X	914599	G	A	SNP	heterozygous
X	1032057	a	-	deletion	homozygous
X	1033114	tacgga	-	deletion	heterozygous
X	1053623	G	A	SNP	homozygous
X	1074011	G	A	SNP	homozygous
X	1105890	C	T	SNP	homozygous
X	1109720	G	A	SNP	homozygous
X	1140335	C	T	SNP	homozygous
X	1177020	C	T	SNP	heterozygous
X	1244480	G	A	SNP	heterozygous
X	1326937	G	A	SNP	homozygous
X	1497799	GTCC	-	deletion	homozygous
X	1522471	G	A	SNP	homozygous
X	1562789	tc	-	deletion	heterozygous
X	1605295	C	T	SNP	heterozygous
X	1721496	-	TAT	insertion	heterozygous
X	1771782	C	T	SNP	homozygous
X	1820910	A	G	SNP	heterozygous
X	1821252	C	T	SNP	heterozygous
X	1830167	G	A	SNP	heterozygous
X	1840889	C	T	SNP	heterozygous
X	1865835	A	T	SNP	homozygous
X	1876166	-	T	insertion	homozygous
X	1939947	C	T	SNP	heterozygous
X	1975462	-	A	insertion	heterozygous
X	2191121	C	T	SNP	heterozygous
X	2318206	C	T	SNP	homozygous
X	2358986	C	T	SNP	heterozygous
X	2380617	C	T	SNP	heterozygous
X	2437287	G	A	SNP	heterozygous
X	2456096	G	A	SNP	homozygous
X	2484791	G	A	SNP	homozygous
X	2494056	C	T	SNP	homozygous
X	2544244	A	C	SNP	heterozygous
X	2652489	T	C	SNP	homozygous
X	2707558	G	A	SNP	homozygous
X	2719424	G	A	SNP	homozygous
X	2820645	C	T	SNP	heterozygous
X	3114026	G	A	SNP	heterozygous
X	3148111	G	A	SNP	heterozygous
X	3196751	C	T	SNP	homozygous
X	3234147	C	T	SNP	homozygous
X	3263852	A	G	SNP	homozygous
X	3375351	C	T	SNP	heterozygous
X	3386013	C	T	SNP	homozygous
X	3428021	T	A	SNP	heterozygous
X	3472645	G	A	SNP	homozygous
X	3495863	A	-	deletion	homozygous
X	3531917	G	A	SNP	homozygous
X	3587111	G	A	SNP	homozygous
X	3604292	G	A	SNP	homozygous
X	3748925	C	T	SNP	heterozygous
X	3772904	C	T	SNP	heterozygous
X	3810113	-	A	insertion	homozygous
X	3820982	C	T	SNP	heterozygous
X	3865935	G	A	SNP	heterozygous
X	3902892	A	T	SNP	homozygous
X	3904804	C	T	SNP	heterozygous
X	3908785	cag	-	deletion	heterozygous
X	3932403	A	G	SNP	heterozygous
X	3951267	T	A	SNP	heterozygous
X	3961229	G	A	SNP	heterozygous
X	3997277	G	A	SNP	homozygous
X	4021596	C	T	SNP	heterozygous
X	4049034	C	T	SNP	heterozygous
X	4118450	G	A	SNP	homozygous
X	4144608	A	T	SNP	homozygous
X	4234270	A	T	SNP	homozygous
X	4243241	G	A	SNP	homozygous
X	4256225	A	T	SNP	heterozygous
X	4356944	G	A	SNP	heterozygous
X	4374360	-	AT	insertion	heterozygous
X	4399333	G	A	SNP	heterozygous
X	4415366	G	A	SNP	heterozygous
X	4541838	G	A	SNP	homozygous
X	4570287	A	G	SNP	homozygous
X	4628324	G	A	SNP	heterozygous
X	4758119	G	C	SNP	homozygous
X	4774758	T	G	SNP	homozygous
X	4788740	G	A	SNP	homozygous
X	4797078	G	A	SNP	homozygous
X	4818638	A	G	SNP	homozygous
X	4833681	G	A	SNP	heterozygous
X	5004421	G	A	SNP	heterozygous
X	5126035	-	C	insertion	heterozygous
X	5171508	A	G	SNP	heterozygous
X	5193705	G	A	SNP	homozygous
X	5258972	A	C	SNP	homozygous
X	5303177	T	A	SNP	homozygous
X	5333642	G	A	SNP	heterozygous
X	5383238	G	A	SNP	heterozygous
X	5458207	C	T	SNP	heterozygous
X	5461942	T	A	SNP	homozygous
X	5583440	C	T	SNP	homozygous
X	5595499	G	A	SNP	homozygous
X	5616959	G	T	SNP	homozygous
X	5626753	G	A	SNP	heterozygous
X	5656730	G	A	SNP	homozygous
X	5703424	T	-	deletion	homozygous
X	5831732	A	T	SNP	heterozygous
X	5844346	-	GT	insertion	heterozygous
X	5936601	G	A	SNP	heterozygous
X	5968935	G	A	SNP	heterozygous
X	5995767	C	T	SNP	heterozygous
X	6003755	T	G	SNP	homozygous
X	6027201	C	T	SNP	heterozygous
X	6069622	T	A	SNP	heterozygous
X	6151308	C	T	SNP	heterozygous
X	6157720	G	A	SNP	homozygous
X	6210844	C	T	SNP	homozygous
X	6278697	C	T	SNP	homozygous
X	6536394	C	T	SNP	homozygous
X	6587326	G	A	SNP	heterozygous
X	6618506	G	A	SNP	heterozygous
X	6628883	A	T	SNP	homozygous
X	6636772	G	A	SNP	heterozygous
X	6682917	G	A	SNP	homozygous
X	6695310	C	T	SNP	homozygous
X	6726488	G	A	SNP	homozygous
X	6737099	A	T	SNP	homozygous
X	6752077	G	A	SNP	heterozygous
X	6845753	T	A	SNP	heterozygous
X	6881725	G	A	SNP	heterozygous
X	6901491	C	T	SNP	heterozygous
X	6966021	G	A	SNP	heterozygous
X	7016917	A	C	SNP	heterozygous
X	7102579	C	T	SNP	homozygous
X	7166760	-	AA	insertion	heterozygous
X	7173456	G	A	SNP	heterozygous
X	7215409	C	T	SNP	heterozygous
X	7255070	C	T	SNP	heterozygous
X	7287455	G	A	SNP	homozygous
X	7343388	G	A	SNP	heterozygous
X	7362806	G	A	SNP	homozygous
X	7395982	T	A	SNP	heterozygous
X	7401957	C	T	SNP	heterozygous
X	7461306	A	G	SNP	homozygous
X	7548194	C	T	SNP	homozygous
X	7630171	G	A	SNP	heterozygous
X	7660691	C	T	SNP	heterozygous
X	7796216	G	C	SNP	homozygous
X	7850800	G	A	SNP	homozygous
X	7888639	C	T	SNP	homozygous
X	7962744	G	A	SNP	homozygous
X	7986126	G	A	SNP	homozygous
X	8019225	C	T	SNP	homozygous
X	8028034	C	T	SNP	homozygous
[truncated: 220 more rows]
