# Supplementary material for: Evaluating alignment and variant-calling software for mutation identification in C. elegans by whole-genome sequencing
Source: PLoS One. 2017 Mar 23;12(3):e0174446. doi: 10.1371/journal.pone.0174446 (PMC5363872; doi:10.1371/journal.pone.0174446)
Supplement: S2 Table — (TXT) [file pone.0174446.s009.txt]

##fileformat=VCFv4.1
##samtoolsVersion=0.1.18 (r982:295)
#CHROM	POS	ID	REF	ALT	QUAL	FILTER	INFO
I	1222	haw1	A	C	.	.	0
I	2651	haw2	T	A	.	.	0
I	3659	haw3	C	T	.	.	0
I	3731	haw4	T	A	.	.	0
I	4101	haw5	A	G	.	.	0
I	4776	haw6	T	A	.	.	0
I	5026	haw7	T	A	.	.	0
I	5868	haw8	T	A	.	.	0
I	6313	haw9	G	T	.	.	0
I	6314	haw10	T	G	.	.	0
I	6415	haw11	C	T	.	.	0
I	6580	haw12	T	A	.	.	0
I	6581	haw13	T	C	.	.	0
I	7235	haw14	C	T	.	.	0
I	7824	haw15	T	A	.	.	0
I	7995	haw16	T	A	.	.	0
I	8174	haw17	C	T	.	.	0
I	8241	haw18	A	G	.	.	0
I	9007	haw19	A	T	.	.	0
I	10291	haw20	C	G	.	.	0
I	10347	haw21	G	A	.	.	0
I	10367	haw22	T	C	.	.	0
I	11574	haw23	A	T	.	.	0
I	15957	haw24	A	C	.	.	0
I	16456	haw25	A	G	.	.	0
I	16956	haw26	A	G	.	.	0
I	17160	haw27	G	A	.	.	0
I	17200	haw28	G	A	.	.	0
I	18297	haw29	T	A	.	.	0
I	18466	haw30	T	A	.	.	0
I	18679	haw31	G	A	.	.	0
I	18974	haw32	A	T	.	.	0
I	18982	haw33	T	C	.	.	0
I	19284	haw34	A	T	.	.	0
I	19285	haw35	C	T	.	.	0
I	19426	haw36	A	T	.	.	0
I	19582	haw37	G	T	.	.	0
I	19646	haw38	A	T	.	.	0
I	20232	haw41	G	T	.	.	0
I	21304	haw42	C	G	.	.	0
I	21431	haw44	A	T	.	.	0
I	22061	haw45	T	C	.	.	0
I	25116	haw46	C	A	.	.	0
I	25191	haw47	T	C	.	.	0
I	26565	haw48	T	C	.	.	0
I	26827	haw49	G	A	.	.	0
I	27024	haw50	T	C	.	.	0
I	28951	haw51	T	A	.	.	0
I	32240	haw53	C	T	.	.	0
I	32818	haw54	T	A	.	.	0
I	32839	haw55	A	T	.	.	0
I	32927	haw56	G	A	.	.	0
I	34541	haw58	A	T	.	.	0
I	34602	haw59	C	T	.	.	0
I	36061	haw60	T	C	.	.	0
I	37096	haw61	C	T	.	.	0
I	39094	haw62	G	A	.	.	0
I	39541	haw63	A	T	.	.	0
I	39717	haw64	C	T	.	.	0
I	39808	haw65	A	T	.	.	0
I	40674	haw66	T	C	.	.	0
I	41044	haw67	A	C	.	.	0
I	41657	haw68	A	C	.	.	0
I	42048	haw71	G	T	.	.	0
I	42464	haw72	G	T	.	.	0
I	43098	haw73	G	T	.	.	0
I	43139	haw74	C	T	.	.	0
I	43212	haw75	T	G	.	.	0
I	43445	haw76	C	G	.	.	0
I	44544	haw77	C	G	.	.	0
I	46571	haw78	G	T	.	.	0
I	47662	haw79	T	G	.	.	0
I	48094	haw80	A	T	.	.	0
I	48095	haw81	A	T	.	.	0
I	48696	haw82	A	G	.	.	0
I	49527	haw83	G	T	.	.	0
I	50146	haw84	T	C	.	.	0
I	50525	haw85	A	C	.	.	0
I	50527	haw86	A	T	.	.	0
I	51339	haw88	A	T	.	.	0
I	51354	haw89	G	A	.	.	0
I	54127	haw90	T	A	.	.	0
I	54251	haw91	T	G	.	.	0
I	55881	haw92	C	T	.	.	0
I	56678	haw93	A	G	.	.	0
I	57467	haw94	A	C	.	.	0
I	58902	haw95	T	C	.	.	0
I	59056	haw96	A	G	.	.	0
I	60086	haw97	C	T	.	.	0
I	60549	haw98	A	T	.	.	0
I	60681	haw99	A	T	.	.	0
I	62249	haw100	G	A	.	.	0
I	63000	haw101	T	A	.	.	0
I	63061	haw102	C	A	.	.	0
I	63775	haw103	T	A	.	.	0
I	64161	haw104	T	G	.	.	0
I	67962	haw105	A	G	.	.	0
I	68215	haw106	G	A	.	.	0
I	68272	haw107	G	T	.	.	0
I	68911	haw108	A	G	.	.	0
I	69833	haw110	G	A	.	.	0
I	70361	haw111	A	T	.	.	0
I	70433	haw112	T	G	.	.	0
I	70839	haw113	T	A	.	.	0
I	71049	haw114	A	T	.	.	0
I	71106	haw115	A	G	.	.	0
I	71354	haw116	C	A	.	.	0
I	72077	haw117	T	C	.	.	0
I	72302	haw118	C	T	.	.	0
I	72355	haw119	A	G	.	.	0
I	72606	haw120	T	G	.	.	0
I	72660	haw121	G	A	.	.	0
I	73862	haw122	G	T	.	.	0
I	74422	haw123	A	G	.	.	0
I	74899	haw124	G	A	.	.	0
I	75057	haw125	A	C	.	.	0
I	75723	haw126	A	T	.	.	0
I	76302	haw127	A	G	.	.	0
I	76670	haw128	G	A	.	.	0
I	77939	haw131	G	A	.	.	0
I	79279	haw132	A	T	.	.	0
I	79484	haw133	A	G	.	.	0
I	79833	haw134	A	T	.	.	0
I	79846	haw135	T	A	.	.	0
I	79988	haw136	G	C	.	.	0
I	80631	haw137	A	C	.	.	0
I	82248	haw138	C	A	.	.	0
I	82816	haw139	C	T	.	.	0
I	83028	haw140	G	A	.	.	0
I	83173	haw141	T	A	.	.	0
I	83287	haw142	T	C	.	.	0
I	84122	haw143	C	A	.	.	0
I	84161	haw144	G	T	.	.	0
I	84180	haw145	C	T	.	.	0
I	84592	haw146	G	A	.	.	0
I	84762	haw147	A	T	.	.	0
I	85256	haw148	A	T	.	.	0
I	87209	haw149	A	C	.	.	0
I	87318	haw150	T	A	.	.	0
I	87477	haw151	A	T	.	.	0
I	88221	haw152	G	A	.	.	0
I	89511	haw153	C	T	.	.	0
I	89734	haw154	A	T	.	.	0
I	89886	haw155	A	T	.	.	0
I	90946	haw156	A	C	.	.	0
I	91040	haw157	A	T	.	.	0
I	91632	haw159	G	T	.	.	0
I	91717	haw160	T	C	.	.	0
I	91974	haw161	T	C	.	.	0
I	92126	haw162	G	A	.	.	0
I	92188	haw163	A	G	.	.	0
I	93079	haw164	G	T	.	.	0
I	95464	haw165	T	G	.	.	0
I	96144	haw166	C	T	.	.	0
I	97016	haw167	T	A	.	.	0
I	99117	haw168	G	C	.	.	0
I	99548	haw169	C	A	.	.	0
I	99607	haw170	T	A	.	.	0
I	99912	haw171	T	A	.	.	0
I	101097	haw172	A	T	.	.	0
I	101122	haw173	A	T	.	.	0
I	101275	haw174	T	A	.	.	0
I	101948	haw175	T	A	.	.	0
I	102909	haw176	C	T	.	.	0
I	103518	haw177	C	T	.	.	0
I	104195	haw178	T	C	.	.	0
I	104288	haw179	G	A	.	.	0
I	104891	haw180	T	A	.	.	0
I	105302	haw181	C	A	.	.	0
I	105339	haw182	T	C	.	.	0
I	105395	haw183	C	T	.	.	0
I	105643	haw184	G	T	.	.	0
I	105891	haw185	T	A	.	.	0
I	106525	haw186	A	T	.	.	0
I	108362	haw187	A	G	.	.	0
I	108600	haw188	A	G	.	.	0
I	108785	haw189	G	A	.	.	0
I	108803	haw190	C	T	.	.	0
I	109328	haw191	G	T	.	.	0
I	109460	haw192	A	T	.	.	0
I	110204	haw193	G	C	.	.	0
I	114447	haw194	G	A	.	.	0
I	115058	haw195	C	G	.	.	0
I	116346	haw196	A	T	.	.	0
I	119198	haw198	T	A	.	.	0
I	119308	haw199	G	A	.	.	0
I	119350	haw200	C	A	.	.	0
I	119588	haw201	C	T	.	.	0
I	120484	haw202	C	T	.	.	0
I	120615	haw203	C	G	.	.	0
I	124344	haw204	G	A	.	.	0
I	124516	haw205	T	A	.	.	0
I	124546	haw206	A	C	.	.	0
I	124688	haw207	C	T	.	.	0
I	125078	haw208	G	A	.	.	0
I	125328	haw209	T	A	.	.	0
I	126111	haw210	A	C	.	.	0
I	126460	haw211	T	C	.	.	0
I	126950	haw212	C	T	.	.	0
I	127557	haw213	T	C	.	.	0
I	127743	haw214	G	A	.	.	0
I	129324	haw215	C	T	.	.	0
I	130380	haw216	T	A	.	.	0
I	131808	haw217	A	G	.	.	0
I	131850	haw218	A	T	.	.	0
I	133540	haw219	C	A	.	.	0
I	134126	haw220	A	T	.	.	0
I	135382	haw221	T	A	.	.	0
I	141329	haw222	G	C	.	.	0
I	141375	haw223	C	T	.	.	0
I	142075	haw224	G	C	.	.	0
I	143789	haw225	G	A	.	.	0
I	144333	haw226	G	A	.	.	0
I	146079	haw227	A	T	.	.	0
I	146363	haw228	T	A	.	.	0
I	146963	haw229	T	C	.	.	0
I	149888	haw230	G	A	.	.	0
I	153739	haw231	C	A	.	.	0
I	153947	haw232	T	C	.	.	0
I	155058	haw233	A	G	.	.	0
I	155127	haw234	A	C	.	.	0
I	155313	haw235	A	C	.	.	0
I	157325	haw236	A	C	.	.	0
I	157398	haw237	C	T	.	.	0
I	157433	haw238	C	T	.	.	0
I	157875	haw239	A	T	.	.	0
I	158266	haw240	T	A	.	.	0
I	160036	haw241	G	A	.	.	0
I	160560	haw242	A	T	.	.	0
I	161015	haw243	T	A	.	.	0
I	161896	haw244	A	G	.	.	0
I	164565	haw245	C	T	.	.	0
I	165275	haw246	T	G	.	.	0
I	165926	haw247	A	T	.	.	0
I	165927	haw248	A	T	.	.	0
I	166037	haw249	G	T	.	.	0
I	166340	haw251	G	C	.	.	0
I	166594	haw252	A	C	.	.	0
I	168471	haw253	T	A	.	.	0
I	168679	haw254	G	A	.	.	0
I	168807	haw255	T	A	.	.	0
I	169017	haw256	T	G	.	.	0
I	169665	haw257	C	A	.	.	0
I	170309	haw258	G	A	.	.	0
I	170568	haw259	T	A	.	.	0
I	171033	haw260	A	G	.	.	0
I	172510	haw261	C	T	.	.	0
I	173042	haw262	T	A	.	.	0
I	173184	haw263	T	C	.	.	0
I	175036	haw264	A	G	.	.	0
I	176512	haw265	A	T	.	.	0
I	177264	haw266	T	A	.	.	0
I	177538	haw267	C	T	.	.	0
I	177811	haw268	C	A	.	.	0
I	178713	haw269	C	T	.	.	0
I	180511	haw270	A	T	.	.	0
I	181115	haw271	A	T	.	.	0
I	181210	haw272	A	G	.	.	0
I	183135	haw273	A	G	.	.	0
I	183245	haw274	A	G	.	.	0
I	183575	haw275	G	A	.	.	0
I	183688	haw276	A	T	.	.	0
I	184228	haw277	C	T	.	.	0
I	184650	haw278	A	T	.	.	0
I	188777	haw279	G	A	.	.	0
I	188778	haw280	T	C	.	.	0
I	188902	haw281	T	A	.	.	0
I	192093	haw282	C	T	.	.	0
I	192950	haw283	C	G	.	.	0
I	194435	haw284	T	A	.	.	0
I	194482	haw285	A	T	.	.	0
I	195311	haw286	A	G	.	.	0
I	195997	haw287	T	A	.	.	0
I	196760	haw288	T	G	.	.	0
I	196792	haw289	T	C	.	.	0
I	196881	haw290	G	A	.	.	0
I	197167	haw291	T	C	.	.	0
I	197978	haw292	T	C	.	.	0
I	202536	haw295	A	G	.	.	0
I	203395	haw296	A	C	.	.	0
I	204245	haw297	A	T	.	.	0
I	204721	haw298	A	C	.	.	0
I	204889	haw299	G	A	.	.	0
I	206931	haw300	A	T	.	.	0
I	206968	haw301	A	T	.	.	0
I	207449	haw302	A	T	.	.	0
I	207503	haw303	C	T	.	.	0
I	207511	haw304	G	T	.	.	0
I	208153	haw305	T	A	.	.	0
I	208245	haw306	A	G	.	.	0
I	208969	haw307	T	C	.	.	0
I	210348	haw308	A	T	.	.	0
I	218027	haw309	A	T	.	.	0
I	218028	haw310	T	A	.	.	0
I	218364	haw311	T	C	.	.	0
I	218475	haw312	T	A	.	.	0
I	219060	haw313	A	G	.	.	0
I	219083	haw314	T	A	.	.	0
I	219084	haw315	T	A	.	.	0
I	219381	haw317	T	A	.	.	0
I	219674	haw318	T	A	.	.	0
I	220384	haw319	T	A	.	.	0
I	220719	haw320	A	C	.	.	0
I	221811	haw321	T	C	.	.	0
I	221965	haw322	A	T	.	.	0
I	222462	haw323	G	A	.	.	0
I	222988	haw324	G	A	.	.	0
I	227526	haw325	T	G	.	.	0
I	229435	haw326	G	T	.	.	0
I	230923	haw327	A	G	.	.	0
I	231030	haw328	C	A	.	.	0
I	231084	haw329	C	T	.	.	0
I	231513	haw330	T	C	.	.	0
I	234758	haw331	A	G	.	.	0
I	238244	haw332	T	A	.	.	0
I	240585	haw333	A	C	.	.	0
I	241725	haw334	T	C	.	.	0
I	241995	haw335	C	T	.	.	0
I	242749	haw336	T	C	.	.	0
I	246533	haw337	T	A	.	.	0
I	246927	haw338	T	A	.	.	0
I	247771	haw339	A	T	.	.	0
I	247985	haw340	T	C	.	.	0
I	249472	haw341	G	A	.	.	0
I	250801	haw342	C	A	.	.	0
I	250809	haw343	T	A	.	.	0
I	251425	haw344	A	G	.	.	0
I	251455	haw345	A	G	.	.	0
I	252040	haw346	T	C	.	.	0
I	252124	haw347	A	G	.	.	0
I	253544	haw348	A	T	.	.	0
I	254256	haw349	T	A	.	.	0
I	255782	haw350	A	T	.	.	0
I	257188	haw351	T	C	.	.	0
I	257524	haw352	C	T	.	.	0
I	258881	haw353	C	G	.	.	0
I	258951	haw354	T	G	.	.	0
I	259586	haw355	G	A	.	.	0
I	259615	haw356	C	A	.	.	0
I	261018	haw357	G	A	.	.	0
I	261893	haw358	T	A	.	.	0
I	262360	haw359	G	T	.	.	0
I	262560	haw360	A	G	.	.	0
I	262933	haw361	C	T	.	.	0
I	263136	haw362	G	A	.	.	0
I	263229	haw363	T	C	.	.	0
I	264356	haw364	C	A	.	.	0
I	266672	haw365	A	G	.	.	0
I	267098	haw366	T	A	.	.	0
I	267592	haw367	T	C	.	.	0
I	268332	haw368	T	C	.	.	0
I	268467	haw369	T	A	.	.	0
I	269275	haw370	C	T	.	.	0
I	269427	haw371	A	T	.	.	0
I	269899	haw372	G	A	.	.	0
I	269900	haw373	A	T	.	.	0
I	271127	haw374	A	C	.	.	0
I	272002	haw375	T	A	.	.	0
I	272537	haw376	A	T	.	.	0
I	272560	haw377	C	A	.	.	0
I	272886	haw378	T	A	.	.	0
I	273997	haw379	A	T	.	.	0
I	275616	haw380	G	A	.	.	0
I	275854	haw381	T	A	.	.	0
I	276088	haw382	G	A	.	.	0
I	276422	haw383	G	T	.	.	0
I	276982	haw384	T	A	.	.	0
I	276983	haw385	T	A	.	.	0
I	277428	haw386	T	C	.	.	0
I	277559	haw387	C	A	.	.	0
I	277993	haw388	A	G	.	.	0
I	278968	haw389	T	G	.	.	0
I	279038	haw390	G	T	.	.	0
I	280420	haw391	A	G	.	.	0
I	283454	haw392	C	T	.	.	0
I	283686	haw393	A	T	.	.	0
I	285806	haw394	C	T	.	.	0
I	286493	haw395	A	T	.	.	0
I	287401	haw396	T	A	.	.	0
I	288428	haw398	T	A	.	.	-1
I	288721	haw399	T	A	.	.	-1
I	289660	haw400	C	G	.	.	-1
I	291926	haw401	A	C	.	.	-1
I	292103	haw402	A	T	.	.	-1
I	292391	haw403	A	C	.	.	-1
I	292438	haw404	A	T	.	.	-1
I	292643	haw405	C	T	.	.	-1
I	293418	haw406	C	T	.	.	-1
I	293862	haw407	G	A	.	.	-1
I	293924	haw408	T	C	.	.	-1
I	295901	haw409	A	T	.	.	-1
I	296415	haw410	A	C	.	.	-1
I	296903	haw411	T	A	.	.	-1
I	298406	haw412	C	T	.	.	-1
I	298719	haw413	C	G	.	.	-1
I	299004	haw414	T	A	.	.	-1
I	299521	haw415	T	G	.	.	-1
I	299688	haw416	T	C	.	.	-1
I	300238	haw417	T	C	.	.	-1
I	301139	haw418	C	T	.	.	-1
I	301173	haw419	G	T	.	.	-1
I	301233	haw420	T	C	.	.	-1
I	302223	haw421	G	A	.	.	-1
I	303835	haw422	A	G	.	.	-1
I	303999	haw423	A	T	.	.	-1
I	304058	haw424	C	T	.	.	-1
I	305418	haw425	T	C	.	.	-1
I	305469	haw426	A	T	.	.	-1
I	307096	haw427	G	A	.	.	-1
I	307955	haw428	T	G	.	.	-1
I	308816	haw429	A	G	.	.	-1
I	310210	haw430	G	A	.	.	-1
I	315081	haw431	G	A	.	.	-1
I	315459	haw432	T	A	.	.	-1
I	315601	haw433	G	C	.	.	-1
I	315603	haw434	T	C	.	.	-1
I	319408	haw436	A	T	.	.	-1
I	320724	haw437	A	C	.	.	-1
I	322569	haw438	T	C	.	.	-1
I	323118	haw439	C	A	.	.	-1
I	323385	haw440	T	A	.	.	-1
I	323808	haw441	A	T	.	.	-1
I	323866	haw442	G	A	.	.	-1
I	324299	haw443	C	T	.	.	-1
I	324785	haw444	T	C	.	.	-1
I	325205	haw445	G	T	.	.	-1
I	326628	haw446	A	T	.	.	-1
I	327533	haw447	A	G	.	.	-1
I	327681	haw448	T	C	.	.	-1
I	328112	haw451	T	C	.	.	-1
I	328393	haw452	A	T	.	.	-1
I	329928	haw453	A	T	.	.	-1
I	330783	haw454	C	A	.	.	-1
I	330852	haw455	T	A	.	.	-1
I	331270	haw456	T	G	.	.	-1
I	331350	haw457	C	T	.	.	-1
I	331353	haw458	A	G	.	.	-1
I	331713	haw459	A	C	.	.	-1
I	332135	haw460	T	G	.	.	-1
I	332178	haw461	G	T	.	.	-1
I	332408	haw462	A	C	.	.	-1
I	332457	haw463	T	C	.	.	-1
I	333688	haw464	A	G	.	.	-1
I	333689	haw465	A	C	.	.	-1
I	333939	haw466	G	A	.	.	-1
I	336672	haw467	C	T	.	.	-1
I	336746	haw468	T	A	.	.	-1
I	336759	haw469	T	A	.	.	-1
I	337000	haw470	A	T	.	.	-1
I	337025	haw471	C	A	.	.	-1
I	337049	haw472	A	C	.	.	-1
I	338040	haw473	T	C	.	.	-2
I	338156	haw474	A	T	.	.	-2
I	338162	haw475	G	A	.	.	-2
I	338348	haw476	A	T	.	.	-2
I	341453	haw477	T	A	.	.	-3
I	341736	haw478	T	C	.	.	-3
I	341929	haw479	T	C	.	.	-3
I	343435	haw480	A	G	.	.	-3
I	344061	haw481	A	T	.	.	-3
I	346109	haw483	C	T	.	.	-3
I	346147	haw484	A	T	.	.	-3
I	347410	haw485	G	T	.	.	-3
I	347854	haw486	G	A	.	.	-3
I	347977	haw487	G	A	.	.	-3
I	348609	haw488	C	T	.	.	-3
I	349312	haw489	T	A	.	.	-3
I	351310	haw490	A	T	.	.	-3
I	351492	haw491	T	A	.	.	-3
I	351693	haw492	T	A	.	.	-3
I	351706	haw493	T	A	.	.	-3
I	352743	haw494	G	A	.	.	-3
I	352804	haw495	G	A	.	.	-3
I	352882	haw496	A	T	.	.	-3
I	352921	haw497	T	A	.	.	-3
I	352954	haw498	T	A	.	.	-3
I	353661	haw499	A	T	.	.	-3
I	356178	haw500	A	T	.	.	-3
I	357695	haw501	T	C	.	.	-3
I	357805	haw502	A	T	.	.	-3
I	359226	haw503	A	T	.	.	-3
I	359755	haw504	T	G	.	.	-3
I	360610	haw506	T	G	.	.	-3
I	360844	haw507	C	T	.	.	-3
I	363362	haw508	G	T	.	.	-3
I	363902	haw509	C	A	.	.	-3
I	364024	haw510	G	A	.	.	-3
I	365620	haw511	T	G	.	.	-3
I	365850	haw512	C	G	.	.	-3
I	366324	haw513	C	T	.	.	-3
I	366560	haw514	T	A	.	.	-3
I	366574	haw515	G	T	.	.	-3
I	366663	haw516	C	T	.	.	-3
I	366769	haw517	G	A	.	.	-3
I	368243	haw518	G	A	.	.	-3
I	368296	haw519	T	A	.	.	-3
I	368466	haw520	C	T	.	.	-3
I	369744	haw521	G	T	.	.	-3
I	369753	haw522	T	C	.	.	-3
I	370339	haw523	C	T	.	.	-3
I	370751	haw524	C	A	.	.	-3
I	370999	haw525	A	T	.	.	-3
I	371690	haw526	T	A	.	.	-3
I	371884	haw527	T	G	.	.	-3
I	371975	haw528	C	T	.	.	-3
I	372035	haw529	A	C	.	.	-3
I	372952	haw530	T	C	.	.	-3
I	373067	haw531	A	C	.	.	-3
I	373275	haw532	T	C	.	.	-3
I	373369	haw533	T	C	.	.	-3
I	373440	haw534	G	T	.	.	-3
I	373939	haw536	T	C	.	.	-3
I	374017	haw537	G	A	.	.	-3
I	374086	haw538	T	C	.	.	-3
I	374187	haw539	T	A	.	.	-3
I	374217	haw540	G	T	.	.	-3
I	374244	haw541	G	A	.	.	-3
I	374387	haw542	T	A	.	.	-3
I	374476	haw543	T	C	.	.	-3
I	374788	haw544	T	C	.	.	-3
I	374790	haw545	T	A	.	.	-3
I	374864	haw546	G	A	.	.	-3
I	375157	haw548	T	A	.	.	-3
I	375244	haw549	T	C	.	.	-3
I	375341	haw550	T	G	.	.	-3
I	377706	haw551	A	C	.	.	-3
I	377866	haw552	T	C	.	.	-3
I	377869	haw553	G	A	.	.	-3
I	378182	haw554	A	T	.	.	-3
I	378183	haw555	T	A	.	.	-3
I	378332	haw556	A	T	.	.	-3
I	378391	haw557	T	C	.	.	-3
I	378499	haw558	G	T	.	.	-3
I	382137	haw560	C	T	.	.	-3
I	382181	haw561	A	G	.	.	-3
I	382224	haw562	T	G	.	.	-3
I	382318	haw563	T	G	.	.	-3
I	382796	haw564	T	A	.	.	-3
I	383746	haw565	A	C	.	.	-3
I	384186	haw566	A	T	.	.	-3
I	384254	haw567	C	T	.	.	-3
I	385263	haw568	G	A	.	.	-3
I	385957	haw569	T	A	.	.	-3
I	386004	haw570	A	T	.	.	-3
I	386794	haw571	A	G	.	.	-3
I	387069	haw572	C	T	.	.	-3
I	387162	haw573	C	G	.	.	-3
I	387320	haw574	T	A	.	.	-3
I	387437	haw576	A	T	.	.	-3
I	387585	haw577	T	C	.	.	-3
I	387620	haw578	T	C	.	.	-3
I	387719	haw579	G	A	.	.	-3
I	387802	haw580	A	T	.	.	-3
I	387940	haw581	G	A	.	.	-3
I	388182	haw582	T	A	.	.	-3
I	388320	haw583	A	T	.	.	-3
I	388647	haw584	A	T	.	.	-3
I	388688	haw585	T	G	.	.	-3
I	388952	haw586	T	G	.	.	-3
I	389413	haw587	A	T	.	.	-3
I	389850	haw588	G	A	.	.	-3
I	390021	haw589	A	C	.	.	-3
I	390631	haw590	G	A	.	.	-3
I	390891	haw591	T	G	.	.	-3
I	391294	haw592	G	A	.	.	-3
I	391552	haw593	T	A	.	.	-3
I	391566	haw594	A	G	.	.	-3
I	391886	haw595	A	T	.	.	-3
I	391963	haw596	C	G	.	.	-3
I	392012	haw597	G	A	.	.	-3
I	392439	haw598	G	A	.	.	-3
I	393620	haw599	A	G	.	.	-3
I	393737	haw600	C	A	.	.	-3
I	394970	haw601	T	A	.	.	-3
I	395417	haw602	T	G	.	.	-3
I	395640	haw603	T	C	.	.	-3
I	395657	haw604	T	A	.	.	-3
I	395927	haw605	T	A	.	.	-3
I	395970	haw606	T	C	.	.	-3
I	396699	haw607	T	C	.	.	-3
I	397035	haw608	A	T	.	.	-3
I	397091	haw609	C	A	.	.	-3
I	398483	haw610	T	C	.	.	-3
I	398687	haw611	T	G	.	.	-3
I	398834	haw612	G	A	.	.	-3
I	399393	haw613	T	A	.	.	-3
I	399697	haw614	T	G	.	.	-3
I	400153	haw615	T	A	.	.	-3
I	402473	haw617	T	G	.	.	-3
I	402904	haw618	A	G	.	.	-3
I	402926	haw619	C	T	.	.	-3
I	403500	haw621	T	A	.	.	-3
I	405105	haw625	A	G	.	.	-3
I	405121	haw626	A	T	.	.	-3
I	405764	haw627	C	A	.	.	-3
I	406609	haw628	C	T	.	.	-3
I	406643	haw629	A	G	.	.	-3
I	407661	haw630	G	T	.	.	-3
I	407748	haw631	G	A	.	.	-3
I	407944	haw632	A	T	.	.	-3
I	408114	haw633	T	C	.	.	-3
I	408281	haw634	A	G	.	.	-3
I	408309	haw635	G	A	.	.	-3
I	408353	haw636	T	A	.	.	-3
I	408386	haw637	A	T	.	.	-3
I	408387	haw638	A	T	.	.	-3
I	408440	haw639	C	T	.	.	-3
I	408864	haw641	T	G	.	.	-3
I	408991	haw642	A	C	.	.	-3
I	409461	haw643	C	A	.	.	-3
I	409757	haw644	G	A	.	.	-3
I	409840	haw645	C	G	.	.	-3
I	410906	haw646	A	T	.	.	-3
I	412033	haw647	A	G	.	.	-3
I	412109	haw648	G	A	.	.	-3
I	412553	haw649	A	G	.	.	-3
I	413937	haw650	G	C	.	.	-3
I	416583	haw651	A	T	.	.	-3
I	416703	haw652	A	C	.	.	-3
I	418225	haw653	C	T	.	.	-3
I	418816	haw654	A	T	.	.	-3
I	418974	haw655	C	T	.	.	-3
I	421367	haw656	A	G	.	.	-3
I	421454	haw657	A	T	.	.	-3
I	422073	haw658	A	G	.	.	-3
I	424219	haw659	T	C	.	.	-3
I	424575	haw660	A	T	.	.	-3
I	424784	haw661	T	A	.	.	-3
I	425004	haw662	T	C	.	.	-3
I	426445	haw663	C	T	.	.	-3
I	428738	haw664	C	T	.	.	-3
I	429166	haw665	A	G	.	.	-3
I	430656	haw666	T	C	.	.	-3
I	431418	haw667	C	A	.	.	-3
I	433289	haw668	G	A	.	.	-3
I	434209	haw669	C	G	.	.	-3
I	434345	haw670	C	T	.	.	-3
I	436669	haw671	A	C	.	.	-3
I	437412	haw672	G	T	.	.	-3
I	438524	haw673	A	G	.	.	-3
I	439083	haw674	G	A	.	.	-3
I	439853	haw675	C	G	.	.	-3
I	440376	haw676	G	A	.	.	-3
I	441767	haw677	A	T	.	.	-3
I	443148	haw678	T	C	.	.	-3
I	443513	haw679	A	T	.	.	-3
I	444194	haw680	C	T	.	.	-3
I	444459	haw681	G	A	.	.	-3
I	445397	haw682	A	T	.	.	-3
I	445398	haw683	A	T	.	.	-3
I	445433	haw684	T	A	.	.	-3
I	445962	haw685	G	A	.	.	-3
I	446900	haw686	A	T	.	.	-3
I	448551	haw687	T	C	.	.	-3
I	450083	haw688	A	T	.	.	-3
I	450415	haw689	T	A	.	.	-3
I	450866	haw690	T	A	.	.	-3
I	451272	haw691	T	C	.	.	-3
I	451465	haw692	C	G	.	.	-3
I	451565	haw693	C	A	.	.	-3
I	452643	haw694	G	T	.	.	-3
I	453045	haw695	A	T	.	.	-3
I	453425	haw696	C	T	.	.	-3
I	454099	haw697	A	C	.	.	-3
I	454992	haw698	C	A	.	.	-3
I	455118	haw699	T	A	.	.	-3
I	455919	haw700	T	A	.	.	-3
I	455928	haw701	A	T	.	.	-3
I	455998	haw702	T	G	.	.	-3
I	456095	haw703	T	C	.	.	-3
I	456144	haw704	A	T	.	.	-3
I	456646	haw706	G	A	.	.	-3
I	457097	haw707	T	A	.	.	-3
I	458637	haw708	T	A	.	.	-3
I	458638	haw709	T	A	.	.	-3
I	459436	haw710	G	T	.	.	-3
I	460399	haw711	A	T	.	.	-3
I	460791	haw712	A	T	.	.	-3
I	461564	haw713	C	T	.	.	-3
I	462547	haw714	T	A	.	.	-3
I	463472	haw715	T	C	.	.	-3
I	467222	haw717	A	C	.	.	-3
I	467423	haw718	T	C	.	.	-3
I	467477	haw719	A	G	.	.	-3
I	467688	haw720	G	T	.	.	-3
I	467689	haw721	G	T	.	.	-3
I	467844	haw722	G	C	.	.	-3
I	468178	haw723	G	A	.	.	-3
I	468774	haw724	A	C	.	.	-3
I	470143	haw725	C	T	.	.	-3
I	470649	haw726	T	G	.	.	-3
I	470662	haw727	A	T	.	.	-3
I	471130	haw728	A	G	.	.	-3
I	471512	haw729	G	T	.	.	-3
I	473993	haw730	A	T	.	.	-3
I	474306	haw731	T	C	.	.	-3
I	476131	haw732	A	T	.	.	-3
I	476400	haw733	G	A	.	.	-3
I	479277	haw734	A	G	.	.	-3
I	481967	haw735	T	C	.	.	-3
I	483235	haw736	A	T	.	.	-3
I	483392	haw737	C	G	.	.	-3
I	484303	haw738	T	C	.	.	-3
I	485515	haw739	T	A	.	.	-3
I	486474	haw740	C	T	.	.	-3
I	487044	haw741	T	A	.	.	-3
I	487481	haw742	T	C	.	.	-3
I	488232	haw743	A	T	.	.	-3
I	488264	haw744	A	G	.	.	-3
I	489186	haw746	T	A	.	.	-3
I	489222	haw747	G	A	.	.	-3
I	489408	haw748	A	G	.	.	-3
I	489494	haw749	T	A	.	.	-3
I	490596	haw750	C	A	.	.	-3
I	491763	haw751	T	A	.	.	-3
I	493795	haw752	G	A	.	.	-3
I	496114	haw753	T	G	.	.	-3
I	497534	haw754	C	T	.	.	-3
I	498363	haw755	T	A	.	.	-3
I	499095	haw757	T	A	.	.	-3
I	502261	haw758	C	T	.	.	-3
I	503555	haw759	A	T	.	.	-3
I	503580	haw760	T	G	.	.	-3
I	503860	haw761	A	T	.	.	-3
I	504213	haw762	A	T	.	.	-3
I	504936	haw763	C	T	.	.	-3
I	505379	haw764	A	G	.	.	-3
I	508774	haw765	G	A	.	.	-3
I	509937	haw766	T	A	.	.	-3
I	510610	haw767	G	A	.	.	-3
I	512439	haw768	A	T	.	.	-3
I	513134	haw769	A	T	.	.	-3
I	513678	haw770	C	T	.	.	-3
I	515463	haw771	G	A	.	.	-3
I	515914	haw772	T	A	.	.	-3
I	517171	haw773	A	T	.	.	-3
I	517673	haw774	C	T	.	.	-3
I	519370	haw775	C	T	.	.	-3
I	520529	haw776	G	A	.	.	-3
I	522896	haw777	A	G	.	.	-3
I	523444	haw778	C	A	.	.	-3
I	523639	haw779	G	T	.	.	-3
I	523917	haw780	G	A	.	.	-3
I	525516	haw781	C	T	.	.	-3
I	529239	haw782	A	T	.	.	-3
I	530978	haw783	T	C	.	.	-3
I	532198	haw784	C	A	.	.	-3
I	533160	haw785	T	C	.	.	-3
I	533861	haw786	A	C	.	.	-3
I	535780	haw787	G	T	.	.	-3
I	535847	haw788	G	A	.	.	-3
I	537864	haw789	A	G	.	.	-3
I	538650	haw790	G	A	.	.	-3
I	539089	haw791	A	T	.	.	-3
I	539093	haw792	G	T	.	.	-3
I	539274	haw793	T	A	.	.	-3
I	540679	haw794	C	A	.	.	-3
I	541322	haw795	T	A	.	.	-3
I	542533	haw796	A	T	.	.	-3
I	542654	haw797	T	G	.	.	-3
I	544477	haw798	T	C	.	.	-3
I	544701	haw799	C	T	.	.	-3
I	545012	haw800	C	G	.	.	-3
I	546515	haw801	T	C	.	.	-3
I	547364	haw802	G	C	.	.	-3
I	548015	haw803	A	T	.	.	-3
I	548405	haw804	A	C	.	.	-3
I	550489	haw805	T	C	.	.	-3
I	552500	haw807	C	T	.	.	-3
I	554460	haw808	G	A	.	.	-3
I	555724	haw809	T	A	.	.	-3
I	555836	haw810	T	C	.	.	-3
I	559322	haw811	G	A	.	.	-3
I	559493	haw812	T	C	.	.	-3
I	560516	haw813	T	A	.	.	-3
I	561205	haw814	C	T	.	.	-3
I	562196	haw815	A	C	.	.	-3
I	562689	haw817	C	T	.	.	-3
I	563786	haw818	C	T	.	.	-3
I	566030	haw819	C	T	.	.	-3
I	566732	haw820	T	C	.	.	-3
I	567118	haw821	C	T	.	.	-3
I	567218	haw822	T	C	.	.	-3
I	567297	haw823	G	A	.	.	-3
I	567381	haw824	C	T	.	.	-3
I	567482	haw825	G	T	.	.	-3
I	567601	haw826	T	C	.	.	-3
I	567896	haw827	G	A	.	.	-3
I	568406	haw829	G	T	.	.	-3
I	568646	haw830	C	A	.	.	-3
I	568784	haw831	G	A	.	.	-3
I	568841	haw832	G	A	.	.	-3
I	568851	haw833	C	T	.	.	-3
I	569047	haw834	T	C	.	.	-3
I	569085	haw835	T	A	.	.	-3
I	569087	haw836	A	T	.	.	-3
I	569623	haw837	T	A	.	.	-3
I	570813	haw838	A	T	.	.	-3
I	571535	haw839	T	A	.	.	-3
I	571738	haw840	A	G	.	.	-3
I	571986	haw841	G	A	.	.	-3
I	573433	haw842	C	T	.	.	-3
I	577690	haw843	C	T	.	.	-3
I	578182	haw844	C	T	.	.	-3
I	579015	haw845	A	C	.	.	-3
I	579287	haw846	A	C	.	.	-3
I	579360	haw847	T	C	.	.	-3
I	580039	haw848	T	C	.	.	-3
I	581171	haw849	G	T	.	.	-3
I	581858	haw850	T	C	.	.	-3
I	584361	haw851	T	A	.	.	-3
I	584625	haw852	A	T	.	.	-3
I	585108	haw853	A	T	.	.	-3
I	589093	haw854	C	T	.	.	-3
I	589613	haw855	G	A	.	.	-3
I	590394	haw856	A	T	.	.	-3
I	590598	haw857	T	G	.	.	-3
I	592825	haw858	C	T	.	.	-3
I	593401	haw859	G	T	.	.	-3
I	597349	haw860	C	T	.	.	-3
I	597623	haw861	T	A	.	.	-3
I	598036	haw862	G	T	.	.	-3
I	601847	haw863	G	A	.	.	-3
I	602312	haw864	T	C	.	.	-3
I	602634	haw865	G	A	.	.	-3
I	605216	haw866	T	G	.	.	-3
I	605821	haw867	T	C	.	.	-3
I	607614	haw868	A	T	.	.	-3
I	609401	haw869	T	C	.	.	-3
I	611572	haw870	A	G	.	.	-3
I	615712	haw871	A	T	.	.	-3
I	616198	haw872	A	G	.	.	-3
I	616548	haw873	T	A	.	.	-3
I	616599	haw874	T	C	.	.	-3
I	618036	haw875	A	C	.	.	-3
I	621676	haw876	G	A	.	.	-3
I	623740	haw877	G	A	.	.	-3
I	624203	haw878	G	A	.	.	-3
I	624391	haw879	T	A	.	.	-3
I	624664	haw881	T	A	.	.	-3
I	624810	haw882	T	A	.	.	-3
I	624971	haw883	A	T	.	.	-3
I	625124	haw884	G	A	.	.	-3
I	626411	haw885	T	C	.	.	-3
I	626809	haw886	T	C	.	.	-3
I	627305	haw887	C	G	.	.	-3
I	627590	haw888	G	A	.	.	-3
I	627591	haw889	G	T	.	.	-3
I	628622	haw890	C	T	.	.	-3
I	631353	haw891	G	C	.	.	-3
I	631505	haw892	C	T	.	.	-3
I	631704	haw893	G	T	.	.	-3
I	631719	haw894	T	C	.	.	-3
I	632028	haw895	T	A	.	.	-3
I	632499	haw896	A	G	.	.	-3
I	634877	haw897	C	T	.	.	-3
I	635948	haw898	T	C	.	.	-3
I	636115	haw899	A	C	.	.	-3
I	636480	haw900	T	A	.	.	-3
I	636676	haw901	T	C	.	.	-3
I	637286	haw902	A	G	.	.	-3
I	637319	haw903	T	C	.	.	-3
I	637363	haw904	A	T	.	.	-3
I	637474	haw905	G	A	.	.	-3
I	637712	haw906	G	A	.	.	-3
I	637716	haw907	T	C	.	.	-3
I	637975	haw908	G	A	.	.	-3
I	638569	haw909	C	T	.	.	-3
I	638652	haw910	A	T	.	.	-3
I	638872	haw911	A	G	.	.	-3
I	638873	haw912	A	T	.	.	-3
I	639239	haw913	G	A	.	.	-3
I	639842	haw914	C	T	.	.	-3
I	640375	haw915	G	T	.	.	-3
I	640758	haw916	G	T	.	.	-3
I	642090	haw917	G	C	.	.	-3
I	642287	haw918	T	G	.	.	-3
I	642302	haw919	T	A	.	.	-3
I	642997	haw920	G	A	.	.	-3
I	643237	haw922	G	A	.	.	-3
I	643979	haw923	T	A	.	.	-3
I	644083	haw924	C	T	.	.	-3
I	644344	haw925	T	C	.	.	-3
I	646110	haw926	C	T	.	.	-3
I	646584	haw927	T	C	.	.	-3
I	647172	haw928	A	G	.	.	-3
I	647580	haw929	T	A	.	.	-3
I	647685	haw930	T	A	.	.	-3
I	649392	haw931	T	C	.	.	-3
I	655095	haw932	C	T	.	.	-3
I	656177	haw933	G	A	.	.	-3
I	656214	haw934	A	G	.	.	-3
I	656284	haw935	C	A	.	.	-3
I	656310	haw936	C	T	.	.	-3
I	656356	haw937	T	A	.	.	-3
I	656490	haw938	T	A	.	.	-3
I	656502	haw939	G	T	.	.	-3
I	656815	haw940	A	T	.	.	-3
I	656829	haw941	T	A	.	.	-3
I	657595	haw943	A	T	.	.	-3
I	657734	haw944	G	T	.	.	-3
I	657744	haw945	T	A	.	.	-3
I	658881	haw946	C	T	.	.	-3
I	659115	haw947	T	C	.	.	-3
I	659223	haw948	C	T	.	.	-3
I	659306	haw949	G	A	.	.	-3
I	659425	haw950	G	A	.	.	-3
I	660017	haw951	C	T	.	.	-3
I	660179	haw952	G	A	.	.	-3
I	660382	haw953	A	T	.	.	-3
I	660536	haw954	C	T	.	.	-3
I	660610	haw955	T	A	.	.	-3
I	660645	haw956	A	G	.	.	-3
I	660646	haw957	A	T	.	.	-3
I	661274	haw959	T	A	.	.	-3
I	662121	haw960	T	A	.	.	-3
I	662566	haw961	T	A	.	.	-3
I	662833	haw962	A	C	.	.	-3
I	662843	haw963	A	T	.	.	-3
I	663879	haw964	G	A	.	.	-3
I	665044	haw965	G	A	.	.	-3
I	667064	haw966	C	G	.	.	-3
I	667090	haw967	C	T	.	.	-3
I	667361	haw968	C	T	.	.	-3
I	668458	haw969	G	A	.	.	-3
I	669237	haw970	T	A	.	.	-3
I	671797	haw971	G	A	.	.	-3
I	671949	haw972	G	A	.	.	-3
I	672054	haw973	A	T	.	.	-3
I	672678	haw975	T	A	.	.	-3
I	672742	haw976	G	T	.	.	-3
I	673270	haw977	C	T	.	.	-3
I	673307	haw978	T	G	.	.	-3
I	673442	haw979	A	T	.	.	-3
I	673567	haw980	C	T	.	.	-3
I	673656	haw981	T	G	.	.	-3
I	674055	haw982	A	T	.	.	-3
I	674338	haw983	A	C	.	.	-3
I	674776	haw984	T	A	.	.	-3
I	675613	haw985	A	C	.	.	-3
I	675993	haw986	T	C	.	.	-3
I	677915	haw987	G	A	.	.	-3
I	679951	haw988	C	A	.	.	-3
I	680865	haw990	G	A	.	.	-3
I	681792	haw991	T	G	.	.	-3
I	682427	haw992	T	C	.	.	-3
I	682713	haw993	G	T	.	.	-3
I	682762	haw994	A	T	.	.	-3
I	683520	haw995	T	C	.	.	-3
I	683606	haw996	A	C	.	.	-3
I	683947	haw997	T	C	.	.	-3
I	684346	haw999	C	T	.	.	-3
I	684359	haw1000	T	C	.	.	-3
I	685037	haw1001	A	G	.	.	-3
I	685473	haw1002	T	C	.	.	-3
I	685851	haw1003	C	A	.	.	-3
I	686076	haw1004	A	C	.	.	-3
I	686382	haw1005	A	G	.	.	-3
I	686401	haw1006	A	G	.	.	-3
I	688418	haw1007	G	A	.	.	-3
I	688837	haw1008	C	T	.	.	-3
I	689988	haw1009	G	A	.	.	-3
I	690447	haw1010	A	G	.	.	-3
I	691123	haw1011	C	A	.	.	-3
I	691145	haw1012	A	G	.	.	-3
I	691527	haw1013	G	T	.	.	-3
I	695929	haw1014	A	G	.	.	-3
I	696086	haw1015	A	T	.	.	-3
I	696095	haw1016	C	T	.	.	-3
I	696643	haw1017	A	G	.	.	-3
I	697324	haw1018	G	A	.	.	-3
I	697569	haw1019	G	A	.	.	-3
I	697589	haw1020	T	C	.	.	-3
I	697676	haw1021	G	T	.	.	-3
I	697986	haw1022	A	T	.	.	-3
I	698351	haw1023	T	C	.	.	-3
I	698408	haw1024	C	T	.	.	-3
I	698437	haw1025	A	G	.	.	-3
I	700274	haw1026	T	A	.	.	-3
I	700566	haw1027	A	C	.	.	-3
I	700822	haw1028	C	T	.	.	-3
I	700985	haw1029	C	T	.	.	-3
I	701449	haw1030	C	T	.	.	-3
I	701450	haw1031	A	T	.	.	-3
I	705454	haw1032	C	T	.	.	-3
I	706856	haw1033	A	T	.	.	-3
I	706857	haw1034	T	G	.	.	-3
I	706917	haw1035	C	A	.	.	-3
I	707337	haw1036	G	C	.	.	-3
I	707338	haw1037	A	C	.	.	-3
I	707539	haw1038	C	T	.	.	-3
I	709528	haw1039	G	A	.	.	-3
I	710916	haw1040	C	T	.	.	-3
I	713655	haw1041	G	A	.	.	-3
I	714764	haw1042	T	C	.	.	-3
I	715142	haw1043	T	A	.	.	-3
I	719920	haw1044	C	T	.	.	-3
I	723685	haw1045	A	T	.	.	-3
I	727020	haw1046	A	T	.	.	-3
I	730948	haw1047	T	C	.	.	-3
I	734085	haw1048	T	C	.	.	-3
I	734754	haw1049	C	T	.	.	-3
I	737692	haw1050	T	A	.	.	-3
I	739205	haw1051	C	T	.	.	-3
I	744488	haw1052	C	T	.	.	-3
I	744490	haw1053	A	T	.	.	-3
I	746692	haw1054	C	T	.	.	-3
I	747348	haw1055	C	T	.	.	-3
I	751116	haw1056	T	A	.	.	-3
I	752956	haw1057	C	T	.	.	-3
I	753232	haw1058	C	T	.	.	-3
I	755112	haw1059	G	T	.	.	-3
I	755856	haw1060	G	T	.	.	-3
I	755858	haw1061	C	A	.	.	-3
I	755950	haw1062	A	C	.	.	-3
I	756034	haw1063	T	C	.	.	-3
I	756133	haw1064	T	C	.	.	-3
I	756505	haw1065	T	A	.	.	-3
I	758191	haw1066	T	A	.	.	-3
I	758192	haw1067	T	A	.	.	-3
I	758508	haw1068	C	T	.	.	-3
I	759674	haw1069	A	C	.	.	-3
I	761005	haw1070	G	A	.	.	-3
I	761391	haw1071	A	G	.	.	-3
I	763259	haw1072	A	G	.	.	-3
I	764322	haw1073	C	T	.	.	-3
I	766191	haw1074	A	T	.	.	-3
I	767111	haw1075	C	T	.	.	-3
I	775524	haw1076	C	T	.	.	-3
I	777205	haw1077	T	G	.	.	-3
I	777363	haw1078	T	C	.	.	-3
I	780481	haw1079	G	T	.	.	-3
I	781125	haw1080	G	A	.	.	-3
I	781875	haw1081	C	T	.	.	-3
I	783283	haw1082	T	C	.	.	-3
I	785094	haw1083	T	C	.	.	-3
I	785672	haw1084	C	A	.	.	-3
I	786273	haw1085	T	A	.	.	-3
I	787304	haw1086	A	T	.	.	-3
I	787469	haw1087	A	G	.	.	-3
I	787613	haw1088	A	T	.	.	-3
I	788159	haw1089	C	T	.	.	-3
I	789722	haw1090	G	A	.	.	-3
I	789769	haw1091	G	T	.	.	-3
I	790408	haw1093	T	C	.	.	-3
I	791776	haw1094	T	A	.	.	-3
I	792088	haw1095	T	A	.	.	-3
I	792308	haw1096	T	A	.	.	-3
I	792976	haw1097	C	T	.	.	-3
I	794211	haw1098	G	C	.	.	-3
I	796692	haw1099	T	C	.	.	-3
I	799308	haw1100	A	G	.	.	-3
I	800947	haw1101	A	G	.	.	-3
I	801857	haw1102	T	C	.	.	-3
I	801893	haw1103	C	T	.	.	-3
I	801939	haw1104	A	G	.	.	-3
I	802273	haw1105	G	A	.	.	-3
I	803526	haw1106	T	A	.	.	-3
I	806023	haw1107	C	T	.	.	-3
I	806198	haw1108	G	A	.	.	-3
I	810051	haw1109	G	A	.	.	-3
I	810087	haw1110	A	T	.	.	-3
I	813570	haw1111	T	C	.	.	-3
I	814139	haw1112	T	C	.	.	-3
I	814289	haw1113	A	G	.	.	-3
I	815361	haw1114	T	C	.	.	-3
I	815408	haw1115	C	A	.	.	-3
I	815988	haw1116	T	G	.	.	-3
I	816631	haw1117	T	A	.	.	-3
I	818813	haw1118	A	G	.	.	-3
I	818826	haw1119	A	G	.	.	-3
I	820524	haw1120	T	G	.	.	-3
I	821465	haw1121	T	A	.	.	-3
I	821849	haw1122	C	T	.	.	-3
I	822359	haw1123	G	C	.	.	-3
I	822707	haw1124	A	G	.	.	-3
I	822963	haw1125	G	A	.	.	-3
I	825026	haw1126	A	T	.	.	-3
I	825508	haw1127	T	C	.	.	-3
I	825509	haw1128	G	T	.	.	-3
I	826362	haw1129	C	A	.	.	-3
I	826457	haw1130	T	C	.	.	-3
I	830094	haw1131	A	T	.	.	-3
I	831040	haw1132	G	A	.	.	-3
I	835377	haw1133	A	T	.	.	-3
I	836356	haw1134	T	C	.	.	-3
I	836421	haw1135	C	T	.	.	-3
I	836943	haw1136	A	G	.	.	-3
I	838042	haw1137	G	C	.	.	-3
I	838061	haw1138	C	T	.	.	-3
I	842196	haw1140	G	T	.	.	-3
I	842522	haw1141	A	C	.	.	-3
I	847072	haw1142	C	T	.	.	-3
I	848430	haw1143	C	A	.	.	-3
I	848692	haw1144	C	T	.	.	-3
I	850722	haw1145	A	T	.	.	-3
I	850992	haw1146	G	A	.	.	-3
I	852528	haw1147	A	G	.	.	-3
I	852645	haw1148	G	T	.	.	-3
I	853552	haw1149	A	G	.	.	-3
I	854226	haw1150	G	A	.	.	-3
I	854550	haw1151	C	T	.	.	-3
I	854751	haw1152	C	T	.	.	-3
I	855392	haw1153	A	T	.	.	-3
I	858223	haw1154	G	T	.	.	-3
I	859159	haw1155	T	A	.	.	-3
I	860292	haw1157	A	G	.	.	-3
I	860921	haw1158	A	T	.	.	-3
I	862246	haw1159	A	T	.	.	-3
I	862455	haw1160	T	A	.	.	-3
I	863356	haw1161	T	G	.	.	-3
I	863357	haw1162	G	A	.	.	-3
I	865340	haw1163	C	T	.	.	-3
I	866361	haw1165	T	A	.	.	-3
I	866896	haw1167	T	C	.	.	-3
I	868905	haw1168	T	C	.	.	-3
I	869298	haw1169	T	A	.	.	-3
I	870386	haw1170	G	A	.	.	-3
I	870597	haw1171	T	A	.	.	-3
I	870607	haw1172	T	G	.	.	-3
I	870816	haw1174	A	G	.	.	-3
I	870867	haw1175	T	A	.	.	-3
I	870920	haw1176	T	A	.	.	-3
I	871204	haw1177	T	A	.	.	-3
I	871399	haw1179	A	T	.	.	-3
I	872177	haw1183	A	T	.	.	-3
I	874770	haw1184	C	T	.	.	-3
I	875027	haw1185	G	A	.	.	-3
I	877267	haw1186	G	A	.	.	-3
I	879096	haw1187	G	A	.	.	-3
I	880114	haw1188	C	T	.	.	-3
I	886512	haw1189	C	T	.	.	-3
I	889001	haw1190	T	A	.	.	-3
I	889118	haw1191	T	C	.	.	-3
I	889157	haw1192	T	C	.	.	-3
I	891428	haw1194	A	G	.	.	-3
I	892392	haw1195	T	A	.	.	-3
I	893210	haw1196	A	T	.	.	-3
I	893213	haw1197	T	C	.	.	-3
I	895508	haw1198	A	G	.	.	-3
I	895895	haw1199	T	A	.	.	-3
I	897038	haw1200	T	A	.	.	-3
I	899485	haw1201	C	A	.	.	-3
I	904446	haw1202	T	A	.	.	-3
I	905963	haw1203	G	A	.	.	-3
I	906151	haw1204	T	A	.	.	-3
I	908906	haw1206	A	G	.	.	-3
I	909790	haw1207	G	A	.	.	-3
I	909906	haw1208	C	T	.	.	-3
I	910937	haw1209	T	G	.	.	-3
I	911376	haw1210	T	C	.	.	-3
I	911637	haw1211	A	G	.	.	-3
I	912424	haw1212	T	A	.	.	-3
I	913510	haw1213	G	A	.	.	-3
I	913837	haw1214	A	T	.	.	-3
I	913848	haw1215	T	C	.	.	-3
I	913928	haw1216	G	A	.	.	-3
I	914917	haw1217	G	T	.	.	-3
I	915904	haw1218	C	A	.	.	-3
I	919553	haw1219	A	T	.	.	-3
I	920542	haw1220	A	G	.	.	-3
I	922115	haw1221	A	G	.	.	-3
I	923278	haw1222	G	A	.	.	-3
I	923295	haw1223	C	T	.	.	-3
I	925135	haw1224	C	A	.	.	-3
I	925405	haw1225	C	T	.	.	-3
I	926895	haw1226	G	C	.	.	-3
I	928120	haw1227	A	G	.	.	-3
I	928531	haw1228	C	T	.	.	-3
I	935110	haw1229	C	T	.	.	-3
I	935405	haw1230	G	A	.	.	-3
I	935443	haw1231	A	G	.	.	-3
I	936481	haw1232	T	G	.	.	-3
I	938918	haw1233	A	C	.	.	-3
I	938920	haw1234	T	A	.	.	-3
I	940814	haw1235	G	A	.	.	-3
I	941130	haw1236	T	A	.	.	-3
I	941741	haw1237	A	T	.	.	-3
I	943584	haw1238	A	C	.	.	-3
I	943592	haw1239	G	T	.	.	-3
I	946698	haw1240	A	G	.	.	-3
I	948589	haw1241	C	G	.	.	-3
I	951991	haw1242	T	A	.	.	-3
I	951992	haw1243	G	A	.	.	-3
I	956257	haw1244	C	T	.	.	-3
I	956297	haw1245	T	G	.	.	-3
I	956328	haw1246	C	T	.	.	-3
I	956564	haw1247	C	G	.	.	-3
I	956834	haw1248	G	A	.	.	-3
I	957030	haw1250	T	A	.	.	-3
I	957161	haw1251	C	A	.	.	-3
I	959094	haw1252	C	T	.	.	-3
I	964666	haw1253	A	G	.	.	-3
I	965763	haw1255	C	A	.	.	-3
I	966291	haw1256	G	A	.	.	-3
I	966615	haw1257	G	T	.	.	-3
I	969142	haw1258	A	T	.	.	-3
I	970076	haw1259	C	T	.	.	-3
I	973423	haw1260	A	T	.	.	-3
I	974917	haw1261	A	T	.	.	-3
I	975275	haw1262	A	T	.	.	-3
I	975766	haw1263	A	G	.	.	-3
I	976935	haw1264	A	C	.	.	-3
I	977424	haw1265	A	G	.	.	-3
I	978053	haw1266	G	T	.	.	-3
I	980243	haw1267	A	G	.	.	-3
I	980255	haw1268	C	A	.	.	-3
I	980278	haw1269	A	G	.	.	-3
I	980478	haw1270	C	A	.	.	-3
I	981816	haw1271	A	T	.	.	-3
I	981821	haw1272	C	A	.	.	-3
I	981869	haw1273	G	T	.	.	-3
I	982132	haw1274	C	T	.	.	-3
I	982684	haw1275	C	T	.	.	-3
I	984038	haw1276	A	G	.	.	-3
I	984961	haw1277	C	G	.	.	-3
I	985543	haw1278	C	A	.	.	-3
I	986043	haw1279	T	G	.	.	-3
I	987479	haw1280	G	C	.	.	-3
I	987802	haw1281	A	G	.	.	-3
I	987804	haw1282	C	T	.	.	-3
I	988326	haw1283	T	G	.	.	-3
I	988462	haw1284	G	T	.	.	-3
I	988813	haw1285	T	G	.	.	-3
I	989350	haw1286	A	C	.	.	-3
I	992186	haw1287	C	A	.	.	-3
I	992266	haw1288	T	A	.	.	-3
I	992267	haw1289	T	A	.	.	-3
I	992525	haw1290	A	G	.	.	-3
I	992871	haw1291	A	G	.	.	-3
I	993083	haw1292	C	T	.	.	-3
I	993558	haw1293	C	T	.	.	-3
I	994034	haw1294	C	T	.	.	-3
I	994084	haw1295	G	A	.	.	-3
I	994504	haw1296	C	T	.	.	-3
I	994893	haw1297	T	C	.	.	-3
I	995908	haw1298	C	T	.	.	-3
I	997602	haw1299	T	G	.	.	-3
I	997636	haw1300	G	A	.	.	-3
I	998183	haw1301	A	T	.	.	-3
I	998474	haw1302	C	A	.	.	-3
I	998697	haw1303	G	A	.	.	-3
I	1000126	haw1304	C	T	.	.	-3
I	1001260	haw1305	G	T	.	.	-3
I	1002045	haw1306	A	G	.	.	-3
I	1004270	haw1308	C	G	.	.	-3
I	1006934	haw1309	T	G	.	.	-3
I	1010595	haw1310	C	A	.	.	-3
I	1010678	haw1311	G	A	.	.	-3
I	1011734	haw1312	G	T	.	.	-3
I	1014788	haw1313	C	A	.	.	-3
I	1015200	haw1314	A	C	.	.	-3
I	1016361	haw1315	T	C	.	.	-3
I	1018530	haw1316	A	T	.	.	-3
I	1019695	haw1317	A	T	.	.	-3
I	1019696	haw1318	T	A	.	.	-3
I	1019773	haw1319	T	A	.	.	-3
I	1019781	haw1320	T	A	.	.	-3
I	1020536	haw1321	A	T	.	.	-3
I	1022656	haw1324	A	T	.	.	-3
I	1022681	haw1325	C	T	.	.	-3
I	1022844	haw1326	T	C	.	.	-3
I	1022882	haw1327	A	G	.	.	-3
I	1023133	haw1328	T	C	.	.	-3
I	1023347	haw1329	G	T	.	.	-3
I	1023475	haw1330	A	G	.	.	-3
I	1023773	haw1331	T	C	.	.	-3
I	1024657	haw1332	A	C	.	.	-3
I	1025034	haw1333	T	A	.	.	-3
I	1025097	haw1334	T	C	.	.	-3
I	1025098	haw1335	T	C	.	.	-3
I	1028383	haw1336	T	A	.	.	-3
I	1028717	haw1337	C	T	.	.	-3
I	1028720	haw1338	A	G	.	.	-3
I	1028877	haw1339	T	A	.	.	-3
I	1028878	haw1340	T	A	.	.	-3
I	1028993	haw1341	T	A	.	.	-3
I	1029526	haw1342	T	C	.	.	-3
I	1029658	haw1343	T	G	.	.	-3
I	1029659	haw1344	C	T	.	.	-3
I	1030001	haw1345	T	C	.	.	-3
I	1030595	haw1346	G	C	.	.	-3
I	1031081	haw1347	C	T	.	.	-3
I	1031912	haw1348	G	A	.	.	-3
I	1033654	haw1349	G	T	.	.	-3
I	1035794	haw1350	T	C	.	.	-3
I	1035895	haw1351	G	T	.	.	-3
I	1036083	haw1352	A	G	.	.	-3
I	1036208	haw1353	A	G	.	.	-3
I	1036268	haw1354	T	C	.	.	-3
I	1036450	haw1355	A	T	.	.	-3
I	1036453	haw1356	C	G	.	.	-3
I	1036525	haw1357	T	A	.	.	-3
I	1036852	haw1358	A	T	.	.	-3
I	1036866	haw1359	T	A	.	.	-3
I	1036960	haw1360	T	C	.	.	-3
I	1037062	haw1361	G	A	.	.	-3
I	1038135	haw1362	T	C	.	.	-3
I	1038993	haw1363	A	T	.	.	-3
I	1039368	haw1364	A	G	.	.	-3
I	1039472	haw1365	T	C	.	.	-3
I	1039985	haw1366	A	T	.	.	-3
I	1040196	haw1368	T	C	.	.	-3
I	1041272	haw1369	T	C	.	.	-3
I	1041730	haw1370	A	G	.	.	-3
I	1044103	haw1372	T	A	.	.	-3
I	1044165	haw1373	T	A	.	.	-3
I	1044180	haw1374	A	T	.	.	-3
I	1044197	haw1375	T	C	.	.	-3
I	1044324	haw1376	A	T	.	.	-3
I	1045120	haw1377	G	A	.	.	-3
I	1046699	haw1378	T	A	.	.	-3
I	1047053	haw1380	A	T	.	.	-3
I	1048126	haw1383	T	C	.	.	-3
I	1048779	haw1384	A	T	.	.	-3
I	1049119	haw1385	T	A	.	.	-3
I	1051163	haw1386	A	T	.	.	-3
I	1052330	haw1387	C	A	.	.	-3
I	1053952	haw1388	T	C	.	.	-3
I	1054082	haw1389	G	A	.	.	-3
I	1054166	haw1390	G	A	.	.	-3
I	1054171	haw1391	A	G	.	.	-3
I	1054347	haw1394	C	G	.	.	-3
I	1055167	haw1395	A	C	.	.	-3
I	1056217	haw1396	A	T	.	.	-3
I	1056360	haw1397	T	C	.	.	-3
I	1056872	haw1398	A	C	.	.	-3
I	1057132	haw1400	C	A	.	.	-3
I	1057247	haw1401	A	T	.	.	-3
I	1057538	haw1402	T	A	.	.	-3
I	1059713	haw1403	G	T	.	.	-3
I	1060826	haw1404	C	T	.	.	-3
I	1062730	haw1405	A	G	.	.	-3
I	1062978	haw1406	G	T	.	.	-3
I	1064937	haw1407	T	G	.	.	-3
I	1065910	haw1408	T	C	.	.	-3
I	1066151	haw1409	C	A	.	.	-3
I	1066164	haw1410	A	C	.	.	-3
I	1066368	haw1411	T	A	.	.	-3
I	1067441	haw1412	G	A	.	.	-3
I	1067567	haw1413	T	A	.	.	-3
I	1070891	haw1414	A	T	.	.	-3
I	1071204	haw1415	A	G	.	.	-3
I	1071437	haw1416	G	A	.	.	-3
I	1071645	haw1417	G	A	.	.	-3
I	1072097	haw1418	T	G	.	.	-3
I	1072898	haw1419	T	C	.	.	-3
I	1073324	haw1420	G	T	.	.	-3
I	1075092	haw1421	A	C	.	.	-3
I	1075352	haw1422	T	A	.	.	-3
I	1076993	haw1423	G	A	.	.	-3
I	1077159	haw1424	A	T	.	.	-3
I	1079163	haw1425	T	C	.	.	-3
I	1082771	haw1426	C	A	.	.	-3
I	1082876	haw1427	G	T	.	.	-3
I	1083137	haw1428	T	A	.	.	-3
I	1084109	haw1429	C	T	.	.	-3
I	1084761	haw1430	A	T	.	.	-3
I	1084910	haw1431	C	A	.	.	-3
I	1085362	haw1432	C	T	.	.	-3
I	1086901	haw1433	G	T	.	.	-3
I	1088874	haw1434	A	G	.	.	-3
I	1089080	haw1435	T	C	.	.	-3
I	1089792	haw1436	C	A	.	.	-3
I	1090252	haw1437	C	T	.	.	-3
I	1091825	haw1438	A	G	.	.	-3
I	1092218	haw1439	T	C	.	.	-3
I	1092250	haw1440	T	A	.	.	-3
I	1092278	haw1441	T	A	.	.	-3
I	1092421	haw1442	T	C	.	.	-3
I	1092478	haw1443	C	T	.	.	-3
I	1092581	haw1444	A	T	.	.	-3
I	1092593	haw1445	G	C	.	.	-3
I	1092636	haw1446	T	C	.	.	-3
I	1092956	haw1447	G	A	.	.	-3
I	1093232	haw1448	A	T	.	.	-3
I	1094762	haw1449	G	A	.	.	-3
I	1094828	haw1450	T	C	.	.	-3
I	1094999	haw1451	T	C	.	.	-3
I	1095000	haw1452	T	C	.	.	-3
I	1095024	haw1453	G	A	.	.	-3
I	1095070	haw1454	T	A	.	.	-3
I	1095101	haw1455	A	G	.	.	-3
I	1095120	haw1456	C	T	.	.	-3
I	1098417	haw1458	T	A	.	.	-3
I	1099042	haw1459	G	A	.	.	-3
I	1099355	haw1460	A	G	.	.	-3
I	1099493	haw1461	A	T	.	.	-3
I	1099901	haw1462	C	T	.	.	-3
I	1099922	haw1463	T	C	.	.	-3
I	1100069	haw1464	A	T	.	.	-3
I	1101002	haw1465	T	A	.	.	-3
I	1101875	haw1466	T	C	.	.	-3
I	1103394	haw1475	G	A	.	.	-3
I	1103446	haw1476	G	A	.	.	-3
I	1103567	haw1477	C	T	.	.	-3
I	1104343	haw1485	G	A	.	.	-3
I	1104361	haw1486	A	T	.	.	-3
I	1104384	haw1487	G	A	.	.	-3
I	1106669	haw1494	C	T	.	.	-3
I	1106709	haw1495	C	A	.	.	-3
I	1107868	haw1499	A	G	.	.	-3
I	1108941	haw1502	A	G	.	.	-3
I	1108979	haw1503	G	A	.	.	-3
I	1109002	haw1504	A	G	.	.	-3
I	1109714	haw1505	G	A	.	.	-3
I	1109723	haw1506	T	C	.	.	-3
I	1116609	haw1532	A	T	.	.	-3
I	1116666	haw1533	C	G	.	.	-3
I	1116678	haw1534	G	A	.	.	-3
I	1125099	haw1537	T	G	.	.	-3
I	1125915	haw1541	T	C	.	.	-3
I	1129483	haw1544	T	A	.	.	-3
I	1129484	haw1545	T	A	.	.	-3
I	1131409	haw1547	C	A	.	.	-3
I	1135497	haw1548	A	G	.	.	-3
I	1135603	haw1549	C	T	.	.	-3
I	1135725	haw1550	G	C	.	.	-3
I	1135879	haw1551	A	G	.	.	-3
I	1136113	haw1552	C	A	.	.	-3
I	1136332	haw1553	A	G	.	.	-3
I	1136983	haw1554	A	C	.	.	-3
I	1137052	haw1555	A	G	.	.	-3
I	1137147	haw1556	T	A	.	.	-3
I	1137255	haw1557	T	C	.	.	-3
I	1137265	haw1558	C	T	.	.	-3
I	1137522	haw1559	A	G	.	.	-3
I	1137920	haw1560	A	C	.	.	-3
I	1138155	haw1561	A	G	.	.	-3
I	1138266	haw1562	A	C	.	.	-3
I	1139786	haw1564	T	A	.	.	-3
I	1140310	haw1565	A	C	.	.	-3
I	1140551	haw1566	C	T	.	.	-3
I	1140571	haw1567	C	T	.	.	-3
I	1140583	haw1568	C	T	.	.	-3
I	1141861	haw1569	T	A	.	.	-3
I	1143146	haw1571	T	A	.	.	-3
I	1143848	haw1572	C	A	.	.	-3
I	1146323	haw1573	A	T	.	.	-3
I	1146343	haw1574	T	A	.	.	-3
I	1146481	haw1575	G	T	.	.	-3
I	1146993	haw1576	A	T	.	.	-3
I	1149571	haw1577	C	T	.	.	-3
I	1150823	haw1578	T	A	.	.	-3
I	1150839	haw1579	A	T	.	.	-3
I	1150859	haw1580	T	C	.	.	-3
I	1151049	haw1581	A	G	.	.	-3
I	1151155	haw1582	T	G	.	.	-3
I	1151178	haw1583	C	T	.	.	-3
I	1152383	haw1584	A	T	.	.	-3
I	1152417	haw1585	A	T	.	.	-3
I	1152895	haw1586	A	T	.	.	-3
I	1153176	haw1587	T	A	.	.	-3
I	1153528	haw1588	T	A	.	.	-3
I	1154275	haw1589	C	T	.	.	-3
I	1155148	haw1590	C	T	.	.	-3
I	1155446	haw1591	G	A	.	.	-3
I	1157239	haw1592	A	T	.	.	-3
I	1159972	haw1593	G	T	.	.	-3
I	1161816	haw1594	T	A	.	.	-3
I	1162555	haw1595	T	C	.	.	-3
I	1162561	haw1596	T	C	.	.	-3
I	1162902	haw1597	A	T	.	.	-3
I	1163261	haw1598	A	T	.	.	-3
I	1165105	haw1599	T	A	.	.	-3
I	1165225	haw1600	G	A	.	.	-3
I	1165831	haw1601	C	G	.	.	-3
I	1166357	haw1602	A	G	.	.	-3
I	1166680	haw1603	T	C	.	.	-3
I	1166700	haw1604	C	T	.	.	-3
I	1166761	haw1605	T	A	.	.	-3
I	1166886	haw1606	T	G	.	.	-3
I	1166950	haw1607	A	T	.	.	-3
I	1167519	haw1608	T	G	.	.	-3
I	1168717	haw1609	T	A	.	.	-3
I	1168753	haw1610	G	T	.	.	-3
I	1169002	haw1611	T	G	.	.	-3
I	1169009	haw1612	T	C	.	.	-3
I	1170239	haw1614	G	A	.	.	-3
I	1170334	haw1615	G	C	.	.	-3
I	1170417	haw1616	A	T	.	.	-3
I	1170455	haw1617	G	C	.	.	-3
I	1170477	haw1618	A	T	.	.	-3
I	1172910	haw1622	G	T	.	.	-3
I	1172912	haw1623	A	T	.	.	-3
I	1173625	haw1624	A	T	.	.	-3
I	1173655	haw1625	C	T	.	.	-3
I	1174187	haw1626	A	T	.	.	-3
I	1174286	haw1627	A	G	.	.	-3
I	1174423	haw1628	A	G	.	.	-3
I	1174933	haw1629	C	A	.	.	-3
I	1175322	haw1630	A	G	.	.	-3
I	1175925	haw1631	T	A	.	.	-3
I	1175991	haw1632	G	T	.	.	-3
I	1176008	haw1633	T	C	.	.	-3
I	1176253	haw1634	C	T	.	.	-3
I	1177514	haw1636	C	T	.	.	-3
I	1177574	haw1637	C	T	.	.	-3
I	1179213	haw1638	C	T	.	.	-3
I	1179415	haw1639	T	A	.	.	-3
I	1179424	haw1640	T	C	.	.	-3
I	1179517	haw1641	C	T	.	.	-3
I	1179901	haw1642	A	G	.	.	-3
I	1180041	haw1644	T	A	.	.	-3
I	1180231	haw1646	G	C	.	.	-3
I	1181780	haw1648	G	T	.	.	-3
I	1182025	haw1649	C	T	.	.	-3
I	1182835	haw1651	A	T	.	.	-3
I	1183342	haw1652	A	T	.	.	-3
I	1184294	haw1653	A	G	.	.	-3
I	1185146	haw1654	C	T	.	.	-3
I	1185263	haw1655	C	T	.	.	-3
I	1186414	haw1656	T	A	.	.	-3
I	1187276	haw1657	T	C	.	.	-3
I	1189999	haw1658	C	T	.	.	-3
I	1190642	haw1659	T	A	.	.	-3
I	1190643	haw1660	T	A	.	.	-3
I	1190734	haw1661	A	G	.	.	-3
I	1190783	haw1662	G	C	.	.	-3
I	1190942	haw1663	C	T	.	.	-3
I	1191076	haw1664	A	C	.	.	-3
I	1191671	haw1665	C	G	.	.	-3
I	1191732	haw1666	T	G	.	.	-3
I	1191796	haw1667	A	G	.	.	-3
I	1191897	haw1668	C	A	.	.	-3
I	1191900	haw1669	A	G	.	.	-3
I	1191985	haw1670	T	C	.	.	-3
I	1192481	haw1671	A	G	.	.	-3
I	1192536	haw1672	C	T	.	.	-3
I	1192605	haw1673	T	A	.	.	-3
I	1192736	haw1674	A	G	.	.	-3
I	1193112	haw1675	A	G	.	.	-3
I	1193785	haw1676	T	A	.	.	-3
I	1194072	haw1677	G	A	.	.	-3
I	1194636	haw1678	C	G	.	.	-3
I	1195135	haw1679	A	T	.	.	-3
I	1195173	haw1680	T	A	.	.	-3
I	1196194	haw1681	G	A	.	.	-3
I	1196470	haw1683	A	T	.	.	-3
I	1196513	haw1684	C	A	.	.	-3
I	1199049	haw1685	G	C	.	.	-3
I	1200994	haw1686	C	A	.	.	-3
I	1201187	haw1687	A	T	.	.	-3
I	1201392	haw1688	G	A	.	.	-3
I	1201793	haw1689	G	A	.	.	-3
I	1202708	haw1690	A	G	.	.	-3
I	1203236	haw1691	T	C	.	.	-3
I	1203953	haw1692	C	T	.	.	-3
I	1204321	haw1693	T	C	.	.	-3
I	1204446	haw1694	T	C	.	.	-3
I	1204536	haw1695	T	A	.	.	-3
I	1204901	haw1696	A	G	.	.	-3
I	1204919	haw1697	A	G	.	.	-3
I	1205037	haw1698	A	T	.	.	-3
I	1205482	haw1699	T	A	.	.	-3
I	1206100	haw1700	C	A	.	.	-3
I	1206301	haw1701	G	A	.	.	-3
I	1208106	haw1703	G	A	.	.	-3
I	1208327	haw1704	A	G	.	.	-3
I	1208756	haw1705	T	A	.	.	-3
I	1208809	haw1706	G	A	.	.	-3
I	1208843	haw1707	A	T	.	.	-3
I	1208998	haw1708	T	A	.	.	-3
I	1210771	haw1709	G	A	.	.	-3
I	1211692	haw1710	G	A	.	.	-3
I	1212776	haw1711	A	T	.	.	-3
I	1213389	haw1714	C	T	.	.	-3
I	1213426	haw1715	C	T	.	.	-3
I	1213625	haw1716	T	C	.	.	-3
I	1214348	haw1717	G	C	.	.	-3
I	1214463	haw1718	C	T	.	.	-3
I	1214483	haw1719	A	G	.	.	-3
I	1216325	haw1722	C	T	.	.	-3
I	1217125	haw1723	T	C	.	.	-3
I	1217742	haw1724	G	A	.	.	-3
I	1218221	haw1725	C	T	.	.	-3
I	1218342	haw1726	G	A	.	.	-3
I	1218447	haw1727	T	A	.	.	-3
I	1219421	haw1728	G	T	.	.	-3
I	1220611	haw1730	G	T	.	.	-3
I	1220615	haw1731	T	C	.	.	-3
I	1220657	haw1732	C	T	.	.	-3
I	1220665	haw1733	C	T	.	.	-3
I	1220719	haw1734	G	C	.	.	-3
I	1220721	haw1735	G	A	.	.	-3
I	1221189	haw1738	A	G	.	.	-3
I	1221644	haw1740	A	T	.	.	-3
I	1221745	haw1741	A	G	.	.	-3
I	1222416	haw1742	T	A	.	.	-3
I	1222911	haw1743	A	T	.	.	-3
I	1226270	haw1744	C	A	.	.	-2
I	1227087	haw1745	A	T	.	.	-2
I	1227294	haw1746	G	A	.	.	-2
I	1229032	haw1747	C	G	.	.	-2
I	1230671	haw1748	A	G	.	.	-2
I	1230866	haw1749	C	T	.	.	-2
I	1232068	haw1750	A	G	.	.	-2
I	1232339	haw1751	T	C	.	.	-2
I	1233659	haw1752	C	T	.	.	-2
I	1233745	haw1753	C	T	.	.	-2
I	1234526	haw1754	T	G	.	.	-2
I	1234922	haw1755	C	T	.	.	-2
I	1235061	haw1756	C	T	.	.	-2
I	1235189	haw1757	A	C	.	.	-2
I	1235550	haw1758	A	G	.	.	-2
I	1236036	haw1759	G	C	.	.	-2
I	1236354	haw1760	G	A	.	.	-2
I	1236598	haw1761	G	A	.	.	-2
I	1236765	haw1762	T	C	.	.	-2
I	1237278	haw1763	G	A	.	.	-2
I	1237562	haw1764	C	T	.	.	-2
I	1237817	haw1765	A	T	.	.	-2
I	1237890	haw1766	C	T	.	.	-2
I	1238140	haw1767	T	A	.	.	-2
I	1238141	haw1768	T	A	.	.	-2
I	1238883	haw1771	T	C	.	.	-2
I	1239361	haw1773	T	G	.	.	-2
I	1239793	haw1774	G	T	.	.	-2
I	1240141	haw1775	A	G	.	.	-2
I	1240343	haw1776	C	T	.	.	-2
I	1240405	haw1777	G	T	.	.	-2
I	1240634	haw1778	G	A	.	.	-2
I	1241781	haw1779	G	A	.	.	-2
I	1241894	haw1780	G	A	.	.	-2
I	1241895	haw1781	G	A	.	.	-2
I	1242195	haw1782	T	C	.	.	-2
I	1242218	haw1783	A	C	.	.	-2
I	1242229	haw1784	A	G	.	.	-2
I	1242233	haw1785	T	A	.	.	-2
I	1242458	haw1786	T	C	.	.	-2
I	1242967	haw1787	T	A	.	.	-2
I	1243861	haw1788	T	A	.	.	-2
I	1243868	haw1789	C	A	.	.	-2
I	1243972	haw1790	T	A	.	.	-2
I	1244658	haw1791	T	C	.	.	-2
I	1244676	haw1792	G	A	.	.	-2
I	1246210	haw1793	T	C	.	.	-2
I	1246239	haw1794	T	G	.	.	-2
I	1246531	haw1795	G	T	.	.	-2
I	1246542	haw1796	A	T	.	.	-2
I	1247541	haw1797	G	A	.	.	-2
I	1247666	haw1798	A	G	.	.	-2
I	1248249	haw1799	A	C	.	.	-2
I	1248251	haw1800	A	G	.	.	-2
I	1248464	haw1802	A	T	.	.	-2
I	1248465	haw1803	A	T	.	.	-2
I	1249280	haw1804	T	C	.	.	-2
I	1250827	haw1805	A	T	.	.	-2
I	1252218	haw1806	T	C	.	.	-2
I	1252248	haw1807	T	C	.	.	-2
I	1252848	haw1808	T	C	.	.	-2
I	1253633	haw1809	G	C	.	.	-2
I	1254689	haw1810	G	A	.	.	-2
I	1255059	haw1811	T	A	.	.	-2
I	1255376	haw1812	A	T	.	.	-2
I	1255416	haw1813	A	G	.	.	-2
I	1257969	haw1814	A	T	.	.	-2
I	1258706	haw1815	G	A	.	.	-2
I	1259300	haw1816	A	C	.	.	-2
I	1260253	haw1817	G	T	.	.	-2
I	1264678	haw1818	C	A	.	.	-2
I	1265554	haw1819	C	T	.	.	-2
I	1266252	haw1820	C	T	.	.	-2
I	1267409	haw1821	C	A	.	.	-2
I	1267574	haw1822	G	A	.	.	-2
I	1268750	haw1823	G	A	.	.	-2
I	1268783	haw1824	A	T	.	.	-2
I	1268860	haw1825	A	T	.	.	-2
I	1269245	haw1826	T	A	.	.	-2
I	1269253	haw1827	C	T	.	.	-2
I	1269603	haw1828	T	A	.	.	-2
I	1269630	haw1829	T	A	.	.	-2
I	1269787	haw1830	C	T	.	.	-2
I	1269893	haw1831	T	C	.	.	-2
I	1270231	haw1832	T	A	.	.	-2
I	1270428	haw1833	T	A	.	.	-2
I	1273893	haw1834	T	A	.	.	-2
I	1274303	haw1835	C	A	.	.	-2
I	1274357	haw1836	T	A	.	.	-2
I	1274399	haw1837	C	T	.	.	-2
I	1275628	haw1838	G	A	.	.	-2
I	1276163	haw1839	A	G	.	.	-2
I	1276391	haw1840	C	A	.	.	-2
I	1276654	haw1841	C	A	.	.	-2
I	1278207	haw1842	C	A	.	.	-2
I	1279436	haw1843	T	C	.	.	-2
I	1279752	haw1844	T	C	.	.	-2
I	1281109	haw1845	C	A	.	.	-2
I	1282314	haw1846	A	G	.	.	-2
I	1283375	haw1847	T	G	.	.	-2
I	1287298	haw1848	A	T	.	.	-2
I	1287631	haw1849	G	A	.	.	-2
I	1287871	haw1850	A	G	.	.	-2
I	1287916	haw1851	A	C	.	.	-2
I	1288030	haw1852	T	C	.	.	-2
I	1290833	haw1853	T	A	.	.	-2
I	1292295	haw1855	G	A	.	.	-2
I	1293476	haw1856	G	A	.	.	-2
I	1294288	haw1857	G	A	.	.	-2
I	1294610	haw1858	T	A	.	.	-2
I	1294646	haw1859	G	T	.	.	-2
I	1295616	haw1860	C	G	.	.	-2
I	1296265	haw1861	T	G	.	.	-2
I	1297082	haw1862	T	A	.	.	-2
I	1302732	haw1863	T	A	.	.	-2
I	1302750	haw1864	G	T	.	.	-2
I	1303214	haw1865	T	A	.	.	-2
I	1303480	haw1866	T	C	.	.	-2
I	1305349	haw1869	T	C	.	.	-2
I	1305437	haw1870	T	C	.	.	-2
I	1315291	haw1871	C	T	.	.	-2
I	1319456	haw1872	C	T	.	.	-2
I	1323010	haw1873	T	A	.	.	-2
I	1326154	haw1874	G	A	.	.	-2
I	1345550	haw1877	G	A	.	.	-2
I	1349871	haw1878	T	A	.	.	-2
I	1352625	haw1879	A	C	.	.	-2
I	1354964	haw1880	A	T	.	.	-2
I	1355051	haw1881	A	C	.	.	-2
I	1358427	haw1882	C	T	.	.	-2
I	1360161	haw1883	T	C	.	.	-2
I	1360192	haw1884	T	C	.	.	-2
I	1361106	haw1885	A	G	.	.	-2
I	1365679	haw1886	T	C	.	.	-2
I	1366435	haw1887	C	T	.	.	-2
I	1367241	haw1888	A	T	.	.	-2
I	1367615	haw1889	A	G	.	.	-2
I	1368073	haw1890	C	A	.	.	-2
I	1370088	haw1891	G	A	.	.	-2
I	1375044	haw1892	G	T	.	.	-2
I	1377838	haw1893	G	T	.	.	-2
I	1378283	haw1894	T	A	.	.	-2
I	1378396	haw1895	C	T	.	.	-2
I	1378869	haw1896	T	A	.	.	-2
I	1378889	haw1897	A	T	.	.	-2
I	1379627	haw1898	C	G	.	.	-2
I	1379652	haw1899	T	A	.	.	-2
I	1380143	haw1900	T	A	.	.	-2
I	1380144	haw1901	A	G	.	.	-2
I	1380613	haw1902	G	A	.	.	-2
I	1381124	haw1903	G	T	.	.	-2
I	1382554	haw1904	A	T	.	.	-2
I	1383383	haw1905	C	A	.	.	-2
I	1384786	haw1906	A	T	.	.	-2
I	1384910	haw1907	G	T	.	.	-2
I	1385238	haw1908	C	A	.	.	-2
I	1385257	haw1909	A	G	.	.	-2
I	1385269	haw1910	A	C	.	.	-2
I	1385341	haw1911	T	A	.	.	-2
I	1385611	haw1912	G	A	.	.	-2
I	1385674	haw1913	C	A	.	.	-2
I	1386198	haw1914	C	G	.	.	-2
I	1386991	haw1915	T	A	.	.	-2
I	1387677	haw1917	A	C	.	.	-2
I	1387757	haw1918	T	C	.	.	-2
I	1387804	haw1919	T	C	.	.	-2
I	1389573	haw1920	A	G	.	.	-2
I	1389666	haw1921	A	T	.	.	-2
I	1390186	haw1922	A	C	.	.	-2
I	1390465	haw1923	A	T	.	.	-2
I	1390475	haw1924	A	C	.	.	-2
I	1390525	haw1925	T	A	.	.	-2
I	1391475	haw1926	A	T	.	.	-2
I	1391539	haw1927	G	A	.	.	-2
I	1391693	haw1928	A	G	.	.	-2
I	1391775	haw1929	G	T	.	.	-2
I	1392059	haw1930	A	T	.	.	-2
I	1392319	haw1931	T	A	.	.	-2
I	1392829	haw1932	G	A	.	.	-2
I	1393119	haw1933	T	A	.	.	-2
I	1393126	haw1934	T	C	.	.	-2
I	1393397	haw1935	C	T	.	.	-2
I	1393577	haw1936	C	T	.	.	-2
I	1393620	haw1937	T	C	.	.	-2
I	1393874	haw1938	T	A	.	.	-2
I	1394221	haw1939	T	C	.	.	-2
I	1394282	haw1940	G	C	.	.	-2
I	1394987	haw1941	G	A	.	.	-2
I	1395127	haw1942	A	T	.	.	-2
I	1395160	haw1943	G	A	.	.	-2
I	1395219	haw1944	A	T	.	.	-2
I	1395293	haw1945	T	A	.	.	-2
I	1395328	haw1946	A	G	.	.	-2
I	1395454	haw1947	G	A	.	.	-2
I	1395465	haw1948	C	T	.	.	-2
I	1395646	haw1949	A	G	.	.	-2
I	1396173	haw1951	G	A	.	.	-2
I	1396609	haw1952	T	G	.	.	-2
I	1396757	haw1953	G	A	.	.	-2
I	1397246	haw1955	T	A	.	.	-2
I	1397828	haw1956	C	T	.	.	-2
I	1397995	haw1957	C	T	.	.	-2
I	1398183	haw1958	C	T	.	.	-2
I	1398578	haw1961	A	T	.	.	-2
I	1398918	haw1962	T	G	.	.	-2
I	1399531	haw1963	T	A	.	.	-2
I	1400363	haw1964	G	A	.	.	-2
I	1401165	haw1965	G	T	.	.	-2
I	1401797	haw1966	T	A	.	.	-2
I	1403847	haw1967	A	T	.	.	-2
I	1404439	haw1968	A	G	.	.	-2
I	1404717	haw1969	G	A	.	.	-2
I	1404747	haw1970	A	T	.	.	-2
I	1406148	haw1971	G	T	.	.	-2
I	1406524	haw1972	G	C	.	.	-2
I	1406584	haw1973	A	G	.	.	-2
I	1406585	haw1974	A	T	.	.	-2
I	1407588	haw1975	A	C	.	.	-2
I	1409293	haw1977	C	T	.	.	-2
I	1409678	haw1978	T	A	.	.	-2
I	1410305	haw1979	T	A	.	.	-2
I	1410349	haw1980	G	A	.	.	-2
I	1411420	haw1981	T	A	.	.	-2
I	1411620	haw1982	C	A	.	.	-2
I	1413025	haw1983	A	C	.	.	-2
I	1414425	haw1984	T	A	.	.	-2
I	1414440	haw1985	G	A	.	.	-2
I	1415385	haw1986	T	C	.	.	-2
I	1416014	haw1987	T	A	.	.	-2
I	1416044	haw1988	C	T	.	.	-2
I	1416080	haw1989	A	T	.	.	-2
I	1416130	haw1990	G	C	.	.	-2
I	1417331	haw1991	C	T	.	.	-2
I	1417392	haw1992	C	T	.	.	-2
I	1417721	haw1993	C	T	.	.	-2
I	1418156	haw1994	C	A	.	.	-2
I	1418517	haw1995	A	T	.	.	-2
I	1419045	haw1996	T	A	.	.	-2
I	1419329	haw1997	T	A	.	.	-2
I	1421474	haw1998	T	C	.	.	-2
I	1421598	haw1999	C	T	.	.	-2
I	1422789	haw2001	A	G	.	.	-2
I	1422995	haw2002	A	G	.	.	-2
I	1423022	haw2003	A	T	.	.	-2
I	1423343	haw2004	G	A	.	.	-2
I	1424033	haw2005	T	A	.	.	-2
I	1424072	haw2006	A	T	.	.	-2
I	1424316	haw2007	T	A	.	.	-2
I	1424822	haw2008	G	A	.	.	-2
I	1425092	haw2009	T	A	.	.	-2
I	1425790	haw2010	T	C	.	.	-2
I	1427548	haw2012	A	G	.	.	-2
I	1428538	haw2013	A	G	.	.	-2
I	1431794	haw2014	A	G	.	.	-2
I	1432003	haw2015	T	C	.	.	-2
I	1432706	haw2016	C	T	.	.	-2
I	1433168	haw2017	T	A	.	.	-2
I	1433303	haw2018	T	A	.	.	-2
I	1433753	haw2019	C	A	.	.	-2
I	1433760	haw2020	C	A	.	.	-2
I	1434023	haw2021	A	C	.	.	-2
I	1434269	haw2022	G	A	.	.	-2
I	1434957	haw2023	C	A	.	.	-2
I	1435203	haw2024	T	C	.	.	-2
I	1435470	haw2025	G	C	.	.	-2
I	1435905	haw2026	G	A	.	.	-2
I	1436112	haw2027	A	G	.	.	-2
I	1436244	haw2029	G	T	.	.	-2
I	1436409	haw2030	T	C	.	.	-2
I	1436534	haw2031	T	C	.	.	-2
I	1436600	haw2032	A	G	.	.	-2
I	1436644	haw2033	T	G	.	.	-2
I	1436712	haw2034	A	T	.	.	-2
I	1436810	haw2035	A	C	.	.	-2
I	1436961	haw2036	A	G	.	.	-2
I	1437525	haw2037	A	T	.	.	-2
I	1437632	haw2038	G	T	.	.	-2
I	1437773	haw2039	T	G	.	.	-2
I	1439676	haw2040	C	T	.	.	-2
I	1439691	haw2041	G	A	.	.	-2
I	1439789	haw2042	T	G	.	.	-2
I	1440485	haw2043	A	C	.	.	-2
I	1441620	haw2044	T	A	.	.	-2
I	1442245	haw2048	T	A	.	.	-2
I	1442658	haw2049	G	A	.	.	-2
I	1442819	haw2050	A	C	.	.	-2
I	1443835	haw2051	T	A	.	.	-2
I	1444096	haw2052	C	T	.	.	-2
I	1448272	haw2053	G	A	.	.	-2
I	1448655	haw2054	T	C	.	.	-2
I	1449030	haw2056	T	C	.	.	-2
I	1451068	haw2057	C	T	.	.	-2
I	1452096	haw2058	A	T	.	.	-2
I	1454241	haw2059	T	C	.	.	-2
I	1456238	haw2060	C	T	.	.	-2
I	1457264	haw2061	C	T	.	.	-2
I	1457977	haw2062	T	A	.	.	-2
I	1459063	haw2063	T	C	.	.	-2
I	1459191	haw2064	G	T	.	.	-2
I	1459452	haw2065	T	C	.	.	-2
I	1460652	haw2066	A	G	.	.	-2
I	1460888	haw2067	G	A	.	.	-2
I	1461334	haw2068	A	T	.	.	-2
I	1463258	haw2069	A	G	.	.	-2
I	1464461	haw2070	T	C	.	.	-2
I	1465421	haw2071	G	A	.	.	-2
I	1466030	haw2074	C	A	.	.	-2
I	1466137	haw2075	C	T	.	.	-2
I	1466300	haw2076	C	T	.	.	-2
I	1466320	haw2077	C	T	.	.	-2
I	1466590	haw2078	T	C	.	.	-2
I	1466771	haw2079	A	C	.	.	-2
I	1469329	haw2080	T	A	.	.	-2
I	1469956	haw2081	A	T	.	.	-2
I	1469963	haw2082	T	A	.	.	-2
I	1470845	haw2083	G	A	.	.	-2
I	1470864	haw2084	G	A	.	.	-2
I	1471344	haw2085	T	C	.	.	-2
I	1471546	haw2086	T	A	.	.	-2
I	1473715	haw2087	A	T	.	.	-2
I	1475311	haw2090	T	A	.	.	-2
I	1476561	haw2091	C	T	.	.	-2
I	1476835	haw2092	G	T	.	.	-2
I	1477482	haw2093	T	A	.	.	-2
I	1478425	haw2094	A	T	.	.	-2
I	1479501	haw2095	C	T	.	.	-2
I	1479997	haw2096	C	T	.	.	-2
I	1480003	haw2097	C	T	.	.	-2
I	1481452	haw2098	G	A	.	.	-2
I	1481857	haw2099	C	A	.	.	-2
I	1482235	haw2102	C	T	.	.	-2
I	1482258	haw2103	C	T	.	.	-2
I	1483256	haw2104	G	A	.	.	-2
I	1483654	haw2106	A	T	.	.	-2
I	1483846	haw2107	T	C	.	.	-2
I	1484070	haw2108	A	G	.	.	-2
I	1484302	haw2109	G	A	.	.	-2
I	1484843	haw2110	A	G	.	.	-2
I	1485628	haw2111	C	A	.	.	-2
I	1486256	haw2112	A	G	.	.	-2
I	1486754	haw2113	A	G	.	.	-2
I	1488196	haw2114	A	T	.	.	-2
I	1489001	haw2115	C	G	.	.	-2
I	1489685	haw2116	A	G	.	.	-2
I	1489796	haw2117	C	A	.	.	-2
I	1490986	haw2118	C	A	.	.	-2
I	1492347	haw2119	T	A	.	.	-2
I	1492774	haw2120	T	A	.	.	-2
I	1493163	haw2121	A	T	.	.	-2
I	1493169	haw2122	T	A	.	.	-2
I	1494847	haw2123	T	A	.	.	-2
I	1495519	haw2124	C	T	.	.	-2
I	1495525	haw2125	T	A	.	.	-2
I	1496780	haw2126	C	A	.	.	-2
I	1496824	haw2127	T	A	.	.	-2
I	1496999	haw2128	T	G	.	.	-2
I	1497056	haw2129	T	G	.	.	-2
I	1497352	haw2130	A	T	.	.	-2
I	1501603	haw2131	A	G	.	.	-2
I	1501706	haw2132	A	T	.	.	-2
I	1501782	haw2133	G	A	.	.	-2
I	1502544	haw2134	A	T	.	.	-2
I	1502549	haw2135	G	A	.	.	-2
I	1502897	haw2136	T	C	.	.	-2
I	1502973	haw2137	G	A	.	.	-2
I	1504563	haw2138	T	C	.	.	-2
I	1504824	haw2139	C	A	.	.	-2
I	1504899	haw2140	T	C	.	.	-2
I	1504948	haw2141	C	T	.	.	-2
I	1506103	haw2142	A	T	.	.	-2
I	1506620	haw2143	A	T	.	.	-2
I	1506737	haw2144	C	G	.	.	-2
I	1506830	haw2145	C	T	.	.	-2
I	1507351	haw2146	C	T	.	.	-2
I	1507376	haw2147	T	A	.	.	-2
I	1507635	haw2148	A	G	.	.	-2
I	1507637	haw2149	A	T	.	.	-2
I	1508248	haw2150	A	T	.	.	-2
I	1508262	haw2151	T	A	.	.	-2
I	1508269	haw2152	T	A	.	.	-2
I	1509611	haw2155	T	A	.	.	-2
I	1509695	haw2156	A	C	.	.	-2
I	1510148	haw2157	G	A	.	.	-2
I	1510417	haw2158	T	A	.	.	-2
I	1512696	haw2159	T	C	.	.	-2
I	1513749	haw2160	A	T	.	.	-2
I	1515573	haw2161	T	A	.	.	-2
I	1516712	haw2163	A	T	.	.	-2
I	1517291	haw2164	C	G	.	.	-2
I	1517405	haw2165	T	A	.	.	-2
I	1517729	haw2166	T	C	.	.	-2
I	1517889	haw2167	C	A	.	.	-2
I	1518197	haw2168	C	A	.	.	-2
I	1518223	haw2169	A	C	.	.	-2
I	1520108	haw2171	T	C	.	.	-2
I	1520373	haw2174	C	A	.	.	-2
I	1520375	haw2175	A	T	.	.	-2
I	1520403	haw2176	A	T	.	.	-2
I	1521151	haw2177	C	T	.	.	-2
I	1521168	haw2178	G	T	.	.	-2
I	1521248	haw2179	A	T	.	.	-2
I	1522461	haw2180	A	G	.	.	-2
I	1523206	haw2184	G	A	.	.	-2
I	1523727	haw2187	A	T	.	.	-2
I	1524289	haw2188	A	T	.	.	-2
I	1525982	haw2189	A	C	.	.	-2
I	1526035	haw2190	G	T	.	.	-2
[truncated: 101,329 more rows]
